# Supplementary material for: Bivalent individualization during chromosome territory formation in Drosophila spermatocytes by controlled condensin II protein activity and additional force generators
Source: PLoS Genet. 2021 Oct 20;17(10):e1009870. doi: 10.1371/journal.pgen.1009870 (PMC8559962; doi:10.1371/journal.pgen.1009870)
Supplement: S1 Table — (XLSX) [file pgen.1009870.s021.xlsx]

## Sheet: Tabelle1
Name	sequence (5'- 3')	used for/comments
LV046	ccgAACGAAGACCCTGCAGACAAGCGCTTCAACGCGGCGTTTTAGAGCTAGAAATAGCAAGTTAAAATAAGGCTAGTCCGTTATCAACTTGAAAAAGTGGCACCGAGTCGGTGCTAACAAAGCACCAGTGGTCTAGTGGTAGAATAGTACCCTGCCACGGTACAGACCCGGGTTCGATTCCCGGCTGGTGCAAGTCAAATGTGGGTCGACGTGTTTTAGTCTTCGgttcg	pCFD5-Cap-H2_gRNAs1-2/gRNA regions displayed in red
LV047	ccgAACGAAGACCCTGCATCCTCACAATCCCTACGACCGTTTTAGAGCTAGAAATAGCAAGTTAAAATAAGGCTAGTCCGTTATCAACTTGAAAAAGTGGCACCGAGTCGGTGCTAACAAAGCACCAGTGGTCTAGTGGTAGAATAGTACCCTGCCACGGTACAGACCCGGGTTCGATTCCCGGCTGGTGCAATAGGATAGCTCACCTCCCTGTTTTAGTCTTCGgttcg	pCFD5-Cap-H2_ gRNAs3-4/gRNA regions displayed in red
LV048	CAGCCGGCATTAAAGAATT	Cap-H2[cc] allele characterization
LV049	GGATTGGGTGTTTCAGCAG	Cap-H2[cc] allele characterization
LV042	TGCAGGACCAGTACGGGACCAGTA	pCaSpeR4-gRNA-dodeca
LV043	AAACTACTGGTCCCGTACTGGTCC	pCaSpeR4-gRNA-dodeca
LV044	TGCACCTGGTCATGCCCTGGTCAT	pCaSpeR4-gRNA-acedod
LV045	AAACATGACCAGGGCATGACCAGG	pCaSpeR4-gRNA-acedod
CL305	AATTGCTAGCCAGTCTCGAGGCTTAA	pUASt-RedX
CL306	CTAGTTAAGCCTCGAGACTGGCTAGC	pUASt-RedX
CL318	AATTGCTAGCGCGGCTCGAGCAGGAGGTA	pUASt-Green2/3
CL319	TCGATACCTCCTGCTCGAGCCGCGCTAGC	pUASt-Green2/3
CL316	CCGATATTCAAATGCATACAGATTTAGAAGATCAACGCCA	pUASt-attB-EGFP-Cap-H2 (isoform F)
CL312	AATTGACCGTTAACT	pUASt-attB-EGFP-Cap-H2 (isoform F)
CL313	GATCAGTTAACGGTC	pUASt-attB-EGFP-Cap-H2 (isoform F)
CL314	AATTCACAGGTACCACAC	pUASt-attB-EGFP-Cap-H2 (isoform F)
CL315	TCGAGTGTGGTACCTGTG	pUASt-attB-EGFP-Cap-H2 (isoform F)
CL317	TGTACAAGGGCGGCGGCATCATGTCGGACGACAAGCGC	pUASt-attB-EGFP-Cap-H2 (isoform D)
CL320	GACGTCATGGCTGACAAGGATCCTAGTATCATGTGTCGCTACATGCTGGCTTCCCTGGTACTGACGAACCACGGAAACGTGTCTCTGGATTTTGAAAATCGCGATAAAAGCCGAGAGATCAATGCGCTTTCCCATGCGGTACAACAAGATCAAGAGGCTGCATTAGATATATGTTCTTGCCAGATTATTTACCCGCAATCGTGTACAAATAACAAAAATAGACAAATGACTTTTTGATAGCCGTGTTTCGTCTTAAATGTGCTTAGTAGTTCTTTGTAGATAAGATTCCTTGTGTCCTGACCCAGTAGTAGAGTCTAGTTTGTGTGCCCCCTTATTCGAATTC	pUASt-attB-EGFP-Cap-H2 (isoform D)/C-term AatII-EcoRI synthetic DNA fragment
