# Supplementary material for: Bivalent individualization during chromosome territory formation in Drosophila spermatocytes by controlled condensin II protein activity and additional force generators
Source: PLoS Genet. 2021 Oct 20;17(10):e1009870. doi: 10.1371/journal.pgen.1009870 (PMC8559962; doi:10.1371/journal.pgen.1009870)
Supplement: S2 Table — (XLSX) [file pgen.1009870.s022.xlsx]

## Sheet: Tabelle1
Figure	Label on Figure	genotypes
1	Cid-EGFP, His2Av-mRFP	w*; P{w+, gCid-EGFP-Cid} II.1, P{w+, gHis2Av-mRFP} II.2/ CyO, P{ry+, ftz-lacZ}
2	His2Av-mRFP, EGFP-HOAP	w*; P{w+, gHis2Av-mRFP} II.2/ CyO; EGFP-HOAP
3 C	+/+	w[1118]
	Df/+	w*;; Df(3R)Exel6159/ +
	cc3/+	w*;; Cap-H2cc3/ +
	cc3/Df	w*;; Cap-H2cc3/ Df(3R)Exel6159
	cc3/cc2	w*;; Cap-H2cc3/ Cap-H2cc2
	cc2/Df	w*;; Cap-H2cc2/ Df(3R)Exel6159
	cc1/Df	w*;; Cap-H2cc1/ Df(3R)Exel6159
3 D	+/+	w[1118]
	Cap-D3EY/ Df	w*; P{EPgy2}Cap-D3EY00456/ Df(2L)Exel7023
	Cap-H2cc3/Df	w*;; Cap-H2cc3/ Df(3R)Exel6159
3 E	+/+	w[1118]
	Cap-H2cc3/Df	w*;; Cap-H2cc3/ Df(3R)Exel6159
4 A	+/+	w*; P{w+, gCid-EGFP-Cid} II.1, P{w+, gHis2Av-mRFP} II.2/ CyO, P{ry+, ftz-lacZ}
4 B-E	Cap-H2cc3/Df	w*; P{w+, gCid-EGFP-Cid} II.1, P{w+, gHis2Av-mRFP} II.2/ +; Cap-H2cc3/ Df(3R)Exel6159
4 F	Cap-D3EY/ Df	w*; P{EPgy2}Cap-D3EY00456/ Df(2L)Exel7023; P{w+, gCid-EGFP-Cid} III.2, P{w+, gHis2Av-mRFP} III.1/ +
4 G, H	+/+	w*; P{w+, gCid-EGFP-Cid} II.1, P{w+, gHis2Av-mRFP} II.2/ CyO, P{ry+, ftz-lacZ}
	Cap-H2cc3/Df	w*; P{w+, gCid-EGFP-Cid} II.1, P{w+, gHis2Av-mRFP} II.2/ +; Cap-H2cc3/ Df(3R)Exel6159
	Cap-D3EY00456/ Df	w*; P{EPgy2}Cap-D3EY00456/ Df(2L)Exel7023; P{w+, gCid-EGFP-Cid} III.2, P{w+, gHis2Av-mRFP} III.1/ +
	Cap-D3EY00456/ Df; mnmz3-5578/ mnmz3-3298	w*; Df(2L)Exel7023/ P{EPgy2}Cap-D3EY00456; P{w+, gCid-EGFP-Cid} III.2, P{w+, gHis2Av-mRFP} III.1, mnmZ3-5578/ mnmz3-3298
4 H	Cap-H2cc1/Df	w*; P{w+, gCid-EGFP-Cid} II.1, P{w+, gHis2Av-mRFP} II.2/ +; Cap-H2cc1/ Df(3R)Exel6159
	Cap-H2cc2/Df	w*; P{w+, gCid-EGFP-Cid} II.1, P{w+, gHis2Av-mRFP} II.2/ +; Cap-H2cc2/ Df(3R)Exel6159
5 A	+/+	w*; P{w+, gHis2Av-mRFP} II.2/ +; P{w+, bamP-GAL4-VP16} III / P{w+, UASt-uno-EGFP} III.1
5 B	Cap-D3EY00456/ Df	w*; Df(2L)Exel7023/ P{EPgy2}Cap-D3EY00456; P{w+, g-uno-EGFP} III.1/ P{w+, gCid-EGFP-Cid} III.2, P{w+, gHis2Av-mRFP} III.1
5 D	Cap-D3EY00456/ Df; +/+	w*; P{EPgy2}Cap-D3EY00456/ Df(2L)Exel7023; P{w+, gCid-EGFP-Cid} III.2, P{w+, gHis2Av-mRFP} III.1/ +
	Cap-D3EY00456/ Df; mnmz3-5578/ mnmz3-3298	w*; Df(2L)Exel7023/ P{EPgy2}Cap-D3EY00456; P{w+, gCid-EGFP-Cid} III.2, P{w+, gHis2Av-mRFP} III.1, mnmZ3-5578/ mnmz3-3298
6	bam> RedX, Green2/3	w*; P{w+, UASt-Green2/3} II.3, P{w+, UASt-RedX} II.2/ +; P{w+, bamP-GAL4-VP16} III / +
7 A, B	+/+	w*; P{w+, UASt-Green2/3} II.3, P{w+, UASt-RedX} II.2/ +; P{w+, bamP-GAL4-VP16} III / +
7 A, D	Cap-D3EY/ Df	w*; P{EPgy2}Cap-D3EY00456/ Df(2L)Exel7023; P{w+, UASt-Green2/3} III.1, P{w+, UASt-RedX} III.1/ P{w+, bamP-GAL4-VP16} III
7 A-C, E, G	Cap-H2cc3/Df	w*; P{w+, UASt-Green2/3} II.3, P{w+, UASt-RedX} II.2/ CyO, Dfd-EYFP; Df(3R)Exel6159/ Cap-H2cc3, P{w+, bamP-GAL4-VP16} III
7 F, G	Cap-H2cc1/Df	w*; P{w+, UASt-Green2/3} II.3, P{w+, UASt-RedX} II.2/ CyO, Dfd-EYFP; Df(3R)Exel6159/ Cap-H2cc1, P{w+, bamP-GAL4-VP16} III
8 A-C	bam> EGFP-Cap-H2	w*; {w+, UAS-EGFP-Cap-H2-RF}attP40 II.1/ +; P{w+, bamP-GAL4-VP16} III/ +
8 A-C	bam> EGFP-Cap-H2D	w*; {w+, UAS-EGFP-Cap-H2-RD}attP40 II.1/ +; P{w+, bamP-GAL4-VP16} III/ +
8 C	bam>	P{w+, bamP-GAL4-VP16} III / +
8 D	bam> EGFP-Cap-H2	w*; P{w+, gCid-EGFP-Cid} II.1, P{w+, gHis2Av-mRFP} II.2/ {w+, UAS-EGFP-Cap-H2-RF}attP40 II.1; P{w+, bamP-GAL4-VP16} III/ +
8 E	bam> EGFP-Cap-H2	w*; P{w+, UASt-Green2/3} II.3, P{w+, UASt-RedX} II.2/ {w+, UAS-EGFP-Cap-H2-RF}attP40 II.1; P{w+, bamP-GAL4-VP16} III / +
S1		w*; P{w+, gCid-EGFP-Cid} II.1, P{w+, gHis2Av-mRFP} II.2/ CyO, P{ry+, ftz-lacZ}
S2		w*; P{w+, gCid-EGFP-Cid} II.1
S3		w*; P{w+, gCid-EGFP-Cid} II.1, P{w+, gHis2Av-mRFP} II.2/ CyO, P{ry+, ftz-lacZ}
S4 A	+/+	w[1118]
S4 A	Cap-D3EY00456/ Df	w*; P{EPgy2}Cap-D3EY00456/ Df(2L)Exel7023
S4 A, B	Cap-H2cc3/Df	w*;; Cap-H2cc3/ Df(3R)Exel6159
S4 B	Cap-H2cc1/Df	w*;; Cap-H2cc1/ Df(3R)Exel6159
S4 B	Cap-H2cc2/Df	w*;; Cap-H2cc2/ Df(3R)Exel6159
S5	+/+	w*; P{y[+t7.7] w[+mC]=D1-GFP.FPTB}attP40/ +
	Cap-H2cc3/Df	w*; P{y[+t7.7] w[+mC]=D1-GFP.FPTB}attP40/ +; Cap-H2cc3/ Df(3R)Exel6159
S6 A	+/+	w*; P{w+, gCid-EGFP-Cid} II.1, P{w+, gHis2Av-mRFP} II.2/ CyO, P{ry+, ftz-lacZ}
S6 B	Cap-D3EY00456/ Df	w*; P{EPgy2}Cap-D3EY00456/ Df(2L)Exel7023; P{w+, gCid-EGFP-Cid} III.2, P{w+, gHis2Av-mRFP} III.1/ +
S6 C	Cap-H2cc3/Df	w*; P{w+, gCid-EGFP-Cid} II.1, P{w+, gHis2Av-mRFP} II.2/ +; Cap-H2cc3/ Df(3R)Exel6159
S7 A	bam> RedX	w*; P{w+, UASt-RedX} II.2/ +; P{w+, bamP-GAL4-VP16} III / +
	bam> Green2/3	w*; P{w+, UASt-Green2/3} II.3/ +; P{w+, bamP-GAL4-VP16} III / +
S7 B	bam> RedX, Green2/3	w*; P{w+, UASt-Green2/3} II.3, P{w+, UASt-RedX} II.2/ +; P{w+, bamP-GAL4-VP16} III / +
S8 A, C		w*; P{w+, gCid-EGFP-Cid} II.1, P{w+, gHis2Av-mRFP} II.2/ CyO, P{ry+, ftz-lacZ}
S8 B		w*; UbiP{GFP(S65T)-βTub56D}17-1, P{w+, gHis2Av-mRFP} II.2/ CyO
S8 D	+/+	w*; P{w+, UASt-Green2/3} II.3, P{w+, UASt-RedX} II.2/ +; P{w+, bamP-GAL4-VP16} III / +
S8 E	Cap-H2cc1/Df	w*; P{w+, gHis2Av-mRFP} II.2/ P{w+, UASt-Green2/3} II.3; P{w+, bamP-GAL4-VP16} III, Cap-H2cc1/ Df(3R)Exel6159
S1 Movie		w*; P{w+, gCid-EGFP-Cid} II.1, P{w+, gHis2Av-mRFP} II.2/ CyO, P{ry+, ftz-lacZ}
S2 Movie		w*; P{w+, gHis2Av-mRFP} II.2/ CyO; EGFP-HOAP
S3 Movie		w*; P{w+, gCid-EGFP-Cid} II.1, P{w+, gHis2Av-mRFP} II.2/ CyO, P{ry+, ftz-lacZ}
S4 Movie		w*; P{w+, gCid-EGFP-Cid} II.1, P{w+, gHis2Av-mRFP} II.2/ +; Cap-H2cc3/ Df(3R)Exel6159
S5 Movie		w*; P{EPgy2}Cap-D3EY00456/ Df(2L)Exel7023; P{w+, gCid-EGFP-Cid} III.2, P{w+, gHis2Av-mRFP} III.1/ +
S6 Movie		w*; Df(2L)Exel7023/ P{EPgy2}Cap-D3EY00456; P{w+, g-uno-EGFP} III.1/ P{w+, gCid-EGFP-Cid} III.2, P{w+, gHis2Av-mRFP} III.1
S7 Movie		w*; P{EPgy2}Cap-D3EY00456/ Df(2L)Exel7023; P{w+, gCid-EGFP-Cid} III.2, P{w+, gHis2Av-mRFP} III.1/ +
S8 Movie		w*; P{w+, UASt-Green2/3} II.3, P{w+, UASt-RedX} II.2/ +; P{w+, bamP-GAL4-VP16} III / +
S9 Movie		w*; P{w+, UASt-Green2/3} II.3, P{w+, UASt-RedX} II.2/ CyO, Dfd-EYFP; Df(3R)Exel6159/ Cap-H2cc3, P{w+, bamP-GAL4-VP16} III
S10 Movie		w*; P{w+, UASt-Green2/3} II.3, P{w+, UASt-RedX} II.2/ CyO, Dfd-EYFP; Df(3R)Exel6159/ Cap-H2cc1, P{w+, bamP-GAL4-VP16} III
S11 Movie		w*; P{w+, gCid-EGFP-Cid} II.1, P{w+, gHis2Av-mRFP} II.2/ {w+, UAS-EGFP-Cap-H2-RF}attP40 II.1; P{w+, bamP-GAL4-VP16} III/ +
