# Supplementary material for: Bivalent individualization during chromosome territory formation in Drosophila spermatocytes by controlled condensin II protein activity and additional force generators
Source: PLoS Genet. 2021 Oct 20;17(10):e1009870. doi: 10.1371/journal.pgen.1009870 (PMC8559962; doi:10.1371/journal.pgen.1009870)
Supplement: S3 Table — (XLSX) [file pgen.1009870.s023.xlsx]

## Sheet: Fig. 1B 
	Intensity Sum Ch=1
Time [min]	XY4	XY	4	Aa	Aa1	Aa2	Ab	Ab1	Ab2
0	77.5929			18.9816			28.5118
10	79.2411			24.954			29.0466
20	81.0568			26.9477			28.7269
30	91.4281			30.9098			33.2714
40	98.5963			21.0856			35.2571
50	99.5242				11.3626	6.5896	30.9226
60	95.1273				11.5058	5.4266	31.5266
70	83.7546				13.2594	10.1977		7.6813	5.8219
80	80.1316				13.4144	5.9246		11.0469	7.6572
90	99.0439				10.7272	5.0073		10.7697	7.3417
100	80.4911				13.6465	9.6375		12.9925	10.1672
110		57.4	49.6456		15.4881	9.0497		16.3575	13.8502

## Sheet: Fig. 1C
	duration (min)
cell	3_dots_stage	4_dots_stage	5_dots_stage
1	15	24	80
2	20	120	75
3	228	12	21
4		5	274
5		80	111
6		161	186
7		110	270
8		80	180
9		126	570
10		72	70
11		25	123
12		10	39
13		50	280
14		135	380
15		63	21
16			174
avg	87.6667	71.5333	178.375
stdev	121.558	50.4903	148.469
	minimal duration (min)
cell	3_dots_stage	4_dots_stage
1	50	159
2	96	136
3	147	108
4	273	228
5	240
6	260
7	220
8	12
9	335
10	260
11	130
12	18
13	204
	cell
time (min)	c1	c2	c3	c4	c5	c6	c7	c8	c9	c10	c11	c12	c13	c14	c15	c16	c17	c18	c19	c20
-335																3
-334																3
-333																3
-332																3
-331																3
-330																3
-329																3
-328																3
-327																3
-326																3
-325																3
-324																3
-323																3
-322																3
-321																3
-320																3
-319																3
-318																3
-317																3
-316																3
-315																3
-314																3
-313																3
-312																3
-311																3
-310																3
-309																3
-308																3
-307																3
-306																3
-305																3
-304																3
-303																3
-302																3
-301																3
-300																3
-299																3
-298																3
-297																3
-296																3
-295																3
-294																3
-293																3
-292																3
-291																3
-290																3
-289																3
-288																3
-287																3
-286																3
-285																3
-284																3
-283																3
-282																3
-281																3
-280																3
-279																3
-278																3
-277																3
-276																3
-275																3
-274																3
-273							3									3
-272							3									3
-271							3									3
-270							3									3
-269							3									3
-268							3									3
-267							3									3
-266							3									3
-265							3									3
-264							3								2	3
-263							3								2	3
-262							3								2	3
-261							3								2	3
-260							3			3					2	3	3
-259							3			3					2	3	3
-258							3			3					2	3	3
-257							3			3					2	3	3
-256							3			3					2	3	3
-255							3			3					2	3	3
-254							3			3					2	3	3
-253							3			3					2	3	3
-252							3			3					2	3	3
-251							3			3					2	3	3
-250							3			3					2	3	3
-249							3			3					2	3	3
-248							3			3					2	3	3
-247							3			3					2	3	3
-246							3			3					2	3	3
-245							3			3					2	3	3
-244							3			3					2	3	3
-243							3			3					2	3	3
-242							3			3					2	3	3
-241							3			3					2	3	3
-240							3		3	3					2	3	3
-239							3		3	3					2	3	3
-238							3		3	3					2	3	3
-237							3		3	3					2	3	3
-236							3		3	3					2	3	3
-235							3		3	3					2	3	3
-234							3		3	3					2	3	3
-233							3		3	3					2	3	3
-232							3		3	3					2	3	3
-231							3		3	3					2	3	3
-230							3		3	3					2	3	3
-229							3		3	3					2	3	3
-228							3		3	3					3	3	3
-227							3		3	3					3	3	3
-226							3		3	3					3	3	3
-225							3		3	3					3	3	3
-224							3		3	3					3	3	3
-223							3		3	3					3	3	3
-222							3		3	3					3	3	3
-221							3		3	3					3	3	3
-220							3		3	3		3			3	3	3
-219							3		3	3		3			3	3	3
-218							3		3	3		3			3	3	3
-217							3		3	3		3			3	3	3
-216							3		3	3		3			3	3	3
-215							3		3	3		3			3	3	3
-214							3		3	3		3			3	3	3
-213							3		3	3		3			3	3	3
-212							3		3	3		3			3	3	3
-211							3		3	3		3			3	3	3
-210							3		3	3		3			3	3	3
-209							3		3	3		3			3	3	3
-208							3		3	3		3			3	3	3
-207							3		3	3		3			3	3	3
-206							3		3	3		3			3	3	3
-205							3		3	3		3			3	3	3
-204							3		3	3		3			3	3	3			3
-203							3		3	3		3			3	3	3			3
-202							3		3	3		3			3	3	3			3
-201							3		3	3		3			3	3	3			3
-200							3		3	3		3			3	3	3			3
-199							3		3	3		3			3	3	3			3
-198							3		3	3		3			3	3	3			3
-197							3		3	3		3			3	3	3			3
-196							3		3	3		3			3	3	3			3
-195							3		3	3		3			3	3	3			3
-194							3		3	3		3			3	3	3			3
-193							3		3	3		3			3	3	3			3
-192							3		3	3		3			3	3	3			3
-191							3		3	3		3			3	3	3			3
-190							3		3	3		3			3	3	3			3
-189							3		3	3		3			3	3	3			3
-188							3		3	3		3			3	3	3			3
-187							3		3	3		3			3	3	3			3
-186							3		3	3		3			3	3	3			3
-185							3		3	3		3			3	3	3			3
-184							3		3	3		3			3	3	3			3
-183							3		3	3		3			3	3	3			3
-182							3		3	3		3			3	3	3			3
-181							3		3	3		3			3	3	3			3
-180							3		3	3		3			3	3	3			3
-179							3		3	3		3			3	3	3			3
-178							3		3	3		3			3	3	3			3
-177							3		3	3		3			3	3	3			3
-176							3		3	3		3			3	3	3			3
-175							3		3	3		3			3	3	3			3
-174							3		3	3		3			3	3	3			3
-173							3		3	3		3			3	3	3			3
-172							3		3	3		3			3	3	3			3
-171							3		3	3		3			3	3	3			3
-170							3		3	3		3			3	3	3			3
-169							3		3	3		3			3	3	3			3
-168							3		3	3		3			3	3	3			3
-167							3		3	3		3			3	3	3			3
-166							3		3	3		3			3	3	3			3
-165							3		3	3		3			3	3	3			3
-164							3		3	3		3			3	3	3			3
-163							3		3	3		3			3	3	3			3
-162							3		3	3		3			3	3	3			3
-161							3		3	3		3			3	3	3			3
-160							3		3	3		3			3	3	3			3
-159							3		3	3		3			3	3	3			3
-158							3		3	3		3			3	3	3			3
-157							3		3	3		3			3	3	3			3
-156							3		3	3		3			3	3	3			3
-155							3		3	3		3			3	3	3			3
-154							3		3	3		3			3	3	3			3
-153							3		3	3		3			3	3	3			3
-152							3		3	3		3			3	3	3			3
-151							3		3	3		3			3	3	3			3
-150							3		3	3		3			3	3	3			3
-149							3		3	3		3			3	3	3			3
-148							3		3	3		3			3	3	3			3
-147						3	3		3	3		3			3	3	3			3
-146						3	3		3	3		3			3	3	3			3
-145						3	3		3	3		3			3	3	3			3
-144						3	3		3	3		3			3	3	3			3
-143						3	3		3	3		3			3	3	3			3
-142						3	3		3	3		3			3	3	3			3
-141						3	3		3	3		3			3	3	3			3
-140						3	3		3	3		3			3	3	3			3
-139						3	3		3	3		3			3	3	3			3
-138						3	3		3	3		3			3	3	3			3
-137						3	3		3	3		3			3	3	3			3
-136						3	3		3	3		3			3	3	3			3
-135						3	3		3	3		3			3	3	3			3
-134						3	3		3	3		3			3	3	3			3
-133						3	3		3	3		3			3	3	3			3
-132						3	3		3	3		3			3	3	3			3
-131						3	3		3	3		3			3	3	3			3
-130						3	3		3	3		3			3	3	3	3		3
-129						3	3		3	3		3			3	3	3	3		3
-128						3	3		3	3		3			3	3	3	3		3
-127						3	3		3	3		3			3	3	3	3		3
-126						3	3		3	3		3			3	3	3	3		3
-125						3	3		3	3		3			3	3	3	3		3
-124						3	3		3	3		3			3	3	3	3		3
-123						3	3		3	3		3			3	3	3	3		3
-122						3	3		3	3		3			3	3	3	3		3
-121						3	3		3	3		3			3	3	3	3		3
-120						3	3		3	3		3			3	3	3	3		3
-119						3	3		3	3		3			3	3	3	3		3
-118						3	3		3	3		3			3	3	3	3		3
-117						3	3		3	3		3			3	3	3	3		3
-116						3	3		3	3		3			3	3	3	3		3
-115						3	3		3	3		3			3	3	3	3		3
-114						3	3		3	3		3			3	3	3	3		3
-113						3	3		3	3		3			3	3	3	3		3
-112						3	3		3	3		3			3	3	3	3		3
-111						3	3		3	3		3			3	3	3	3		3
-110						3	3		3	3		3			3	3	3	3		3
-109						3	3		3	3		3			3	3	3	3		3
-108						3	3		3	3		3			3	3	3	3		3
-107						3	3		3	3		3			3	3	3	3		3
-106						3	3		3	3		3			3	3	3	3		3
-105						3	3		3	3		3			3	3	3	3		3
-104						3	3		3	3		3			3	3	3	3		3
-103						3	3		3	3		3			3	3	3	3		3
-102						3	3		3	3		3			3	3	3	3		3
-101						3	3		3	3		3			3	3	3	3		3
-100						3	3		3	3	2	3			3	3	3	3		3
-99						3	3		3	3	2	3			3	3	3	3		3
-98						3	3		3	3	2	3			3	3	3	3		3
-97						3	3		3	3	2	3			3	3	3	3		3
-96			3			3	3		3	3	2	3			3	3	3	3		3
-95			3			3	3		3	3	2	3			3	3	3	3		3
-94			3			3	3		3	3	2	3			3	3	3	3		3
-93			3			3	3		3	3	2	3			3	3	3	3		3
-92			3			3	3		3	3	2	3			3	3	3	3		3
-91			3			3	3		3	3	2	3			3	3	3	3		3
-90			3			3	3		3	3	2	3			3	3	3	3		3
-89			3			3	3		3	3	2	3			3	3	3	3		3
-88			3			3	3		3	3	2	3			3	3	3	3		3
-87			3			3	3		3	3	2	3			3	3	3	3		3
-86			3			3	3		3	3	2	3			3	3	3	3		3
-85			3			3	3		3	3	2	3			3	3	3	3		3
-84			3			3	3		3	3	2	3			3	3	3	3		3
-83			3			3	3		3	3	2	3			3	3	3	3		3
-82			3			3	3		3	3	2	3			3	3	3	3		3
-81			3			3	3		3	3	2	3			3	3	3	3		3
-80			3			3	3		3	3	2	3			3	3	3	3		3
-79			3			3	3		3	3	2	3			3	3	3	3		3
-78			3			3	3		3	3	2	3			3	3	3	3		3
-77			3			3	3		3	3	2	3			3	3	3	3		3
-76			3			3	3		3	3	2	3			3	3	3	3		3
-75			3			3	3		3	3	2	3			3	3	3	3		3
-74			3			3	3		3	3	2	3			3	3	3	3		3
-73			3			3	3		3	3	2	3			3	3	3	3		3
-72			3			3	3		3	3	2	3			3	3	3	3		3
-71			3			3	3		3	3	2	3			3	3	3	3		3
-70			3			3	3		3	3	2	3			3	3	3	3		3
-69			3			3	3		3	3	2	3			3	3	3	3		3
-68			3			3	3		3	3	2	3			3	3	3	3		3
-67			3			3	3		3	3	2	3			3	3	3	3		3
-66			3	2		3	3		3	3	2	3			3	3	3	3		3
-65			3	2		3	3		3	3	2	3			3	3	3	3		3
-64			3	2		3	3		3	3	2	3			3	3	3	3		3
-63			3	2		3	3		3	3	2	3			3	3	3	3		3
-62			3	2		3	3		3	3	2	3			3	3	3	3		3
-61			3	2		3	3		3	3	2	3			3	3	3	3		3
-60			3	2		3	3		3	3	2	3			3	3	3	3		3
-59			3	2		3	3		3	3	2	3			3	3	3	3		3
-58			3	2		3	3		3	3	2	3			3	3	3	3		3
-57			3	2		3	3		3	3	2	3			3	3	3	3		3
-56			3	2		3	3		3	3	2	3			3	3	3	3		3
-55			3	2		3	3		3	3	2	3			3	3	3	3		3
-54			3	2		3	3		3	3	2	3			3	3	3	3		3
-53			3	2		3	3		3	3	2	3			3	3	3	3		3
-52			3	2		3	3		3	3	2	3			3	3	3	3		3
-51			3	2		3	3		3	3	2	3			3	3	3	3		3
-50	3		3	2		3	3		3	3	2	3			3	3	3	3		3
-49	3		3	2		3	3		3	3	2	3			3	3	3	3		3
-48	3		3	2		3	3		3	3	2	3			3	3	3	3		3
-47	3		3	2		3	3		3	3	2	3			3	3	3	3		3
-46	3		3	2		3	3		3	3	2	3			3	3	3	3		3
-45	3		3	2		3	3		3	3	2	3			3	3	3	3		3
-44	3		3	2		3	3		3	3	2	3			3	3	3	3		3
-43	3		3	2		3	3		3	3	2	3			3	3	3	3		3
-42	3		3	2		3	3		3	3	2	3			3	3	3	3		3
-41	3		3	2		3	3		3	3	2	3			3	3	3	3		3
-40	3		3	2		3	3		3	3	2	3			3	3	3	3		3
-39	3		3	2		3	3		3	3	2	3			3	3	3	3		3
-38	3		3	2		3	3		3	3	2	3			3	3	3	3		3
-37	3		3	2		3	3		3	3	2	3			3	3	3	3		3
-36	3		3	2		3	3		3	3	2	3			3	3	3	3		3
-35	3		3	2		3	3		3	3	2	3			3	3	3	3		3
-34	3		3	2		3	3		3	3	2	3			3	3	3	3		3
-33	3		3	2		3	3		3	3	2	3			3	3	3	3		3
-32	3		3	2		3	3		3	3	2	3			3	3	3	3		3
-31	3		3	2		3	3		3	3	2	3			3	3	3	3		3
-30	3		3	2		3	3		3	3	2	3			3	3	3	3		3
-29	3		3	2		3	3		3	3	2	3			3	3	3	3		3
-28	3		3	2		3	3		3	3	2	3			3	3	3	3		3
-27	3		3	2		3	3		3	3	2	3			3	3	3	3		3
-26	3		3	2		3	3		3	3	2	3			3	3	3	3		3
-25	3		3	2		3	3		3	3	2	3			3	3	3	3		3
-24	3		3	2		3	3		3	3	2	3			3	3	3	3		3
-23	3		3	2		3	3		3	3	2	3			3	3	3	3		3
-22	3		3	2		3	3		3	3	2	3			3	3	3	3		3
-21	3		3	2		3	3		3	3	2	3			3	3	3	3		3
-20	3		3	2		3	3		3	3	3	3			3	3	3	3		3
-19	3		3	2		3	3		3	3	3	3			3	3	3	3		3
-18	3		3	2		3	3		3	3	3	3			3	3	3	3	3	3
-17	3		3	2		3	3		3	3	3	3			3	3	3	3	3	3
-16	3		3	2		3	3		3	3	3	3			3	3	3	3	3	3
-15	3		3	3		3	3		3	3	3	3			3	3	3	3	3	3
-14	3		3	3		3	3		3	3	3	3			3	3	3	3	3	3
-13	3		3	3		3	3		3	3	3	3			3	3	3	3	3	3
-12	3		3	3		3	3		3	3	3	3	3		3	3	3	3	3	3
-11	3		3	3		3	3		3	3	3	3	3		3	3	3	3	3	3
-10	3		3	3		3	3		3	3	3	3	3		3	3	3	3	3	3
-9	3		3	3		3	3		3	3	3	3	3		3	3	3	3	3	3
-8	3		3	3		3	3		3	3	3	3	3		3	3	3	3	3	3
-7	3		3	3		3	3		3	3	3	3	3		3	3	3	3	3	3
-6	3		3	3		3	3		3	3	3	3	3		3	3	3	3	3	3
-5	3		3	3		3	3		3	3	3	3	3		3	3	3	3	3	3
-4	3		3	3		3	3		3	3	3	3	3		3	3	3	3	3	3
-3	3		3	3		3	3		3	3	3	3	3		3	3	3	3	3	3
-2	3		3	3		3	3		3	3	3	3	3		3	3	3	3	3	3
-1	3		3	3		3	3		3	3	3	3	3		3	3	3	3	3	3
0	4	4	4	4	4	4	4	4	4	4	4	4	4	4	4	4	4	4	4	4
1	4	4	4	4	4	4	4	4	4	4	4	4	4	4	4	4	4	4	4	4
2	4	4	4	4	4	4	4	4	4	4	4	4	4	4	4	4	4	4	4	4
3	4	4	4	4	4	4	4	4	4	4	4	4	4	4	4	4	4	4	4	4
4	4	4	4	4	4	4	4	4	4	4	4	4	4	4	4	4	4	4	4	4
5	4	4	4	4	4	4	5	4	4	4	4	4	4	4	4	4	4	4	4	4
6	4	4	4	4	4	4		4	4	4	4	4	4	4	4	4	4	4	4	4
7	4	4	4	4	4	4		4	4	4	4	4	4	4	4	4	4	4	4	4
8	4	4	4	4	4	4		4	4	4	4	4	4	4	4	4	4	4	4	4
9	4	4	4	4	4	4		4	4	4	4	4	4	4	4	4	4	4	4	4
10	4	4	4	4	4	4		4	4	4	4	4	4	4	4	4	5	4	4	4
11	4	4	4	4	4	4		4	4	4	4	4	4	4	4	4	5	4	4	4
12	4	4	4	4	4	5		4	4	4	4	4	4	4	4	4	5	4	4	4
13	4	4	4	4	4			4	4	4	4	4	4	4	4	4	5	4	4	4
14	4	4	4	4	4			4	4	4	4	4	4	4	4	4	5	4	4	4
15	4	4	4	4	4			4	4	4	4	4	4	4	4	4	5	4	4	4
16	4	4	4	4	4			4	4	4	4	4	4	4	4	4	5	4	4	4
17	4	4	4	4	4			4	4	4	4	4	4	4	4	4	5	4	4	4
18	4	4	4	4	4			4	4	4	4	4	4	4	4	4	5	4	4	4
19	4	4	4	4	4			4	4	4	4	4	4	4	4	4	5	4	4	4
20	5	4	4	4	4			4	4	4	4	4	4	4	4	4	5	4	4	4
21	5	4	4	4	4			4	4	4	4	4	4	4	4	4	5	4	4	4
22	5	4	4	4	4			4	4	4	4	4	4	4	4	4	5	4	4	4
23	5	4	4	4	4			4	4	4	4	4	4	4	4	4	5	4	4	4
24	5	4	5	4	4			4	4	4	4	4	4	4	4	4	5	4	4	4
25	5	4	5	4	4			4	4	4	4	4	4	4	4	5	5	4	4	4
26	5	4	5	4	4			4	4	4	4	4	4	4	4		5	4	4	4
27	5	4	5	4	4			4	4	4	4	4	4	4	4		5	4	4	4
28	5	4	5	4	4			4	4	4	4	4	4	4	4		5	4	4	4
29	5	4	5	4	4			4	4	4	4	4	4	4	4		5	4	4	4
30	5	4	5	4	4			4	4	4	4	4	4	4	4		5	4	4	4
31	5	4	5	4	4			4	4	4	4	4	4	4	4		5	4	4	4
32	5	4	5	4	4			4	4	4	4	4	4	4	4		5	4	4	4
33	5	4	5	4	4			4	4	4	4	4	4	4	4		5	4	4	4
34	5	4	5	4	4			4	4	4	4	4	4	4	4		5	4	4	4
35	5	4	5	4	4			4	4	4	4	4	4	4	4		5	4	4	4
36	5	4	5	4	4			4	4	4	4	4	4	4	4		5	4	4	4
37	5	4	5	4	4			4	4	4	4	4	4	4	4		5	4	4	4
38	5	4	5	4	4			4	4	4	4	4	4	4	4		5	4	4	4
39	5	4	5	4	4			4	4	4	4	4	4	4	4		5	4	4	4
40	5	4	5	4	4			4	4	4	4	4	4	4	4		5	4	4	4
41	5	4	5	4	4			4	4	4	4	4	4	4	4		5	4	4	4
42	5	4	5	4	4			4	4	4	4	4	4	4	4		5	4	4	4
43	5	4	5	4	4			4	4	4	4	4	4	4	4		5	4	4	4
44	5	4	5	4	4			4	4	4	4	4	4	4	4		5	4	4	4
45	5	4	6	4	4			4	4	4	4	4	4	4	4		5	4	4	4
46	5	4	6	4	4			4	4	4	4	4	4	4	4		5	4	4	4
47	5	4	6	4	4			4	4	4	4	4	4	4	4		5	4	4	4
48	5	4	6	4	4			4	4	4	4	4	4	4	4		5	4	4	4
49	5	4	6	4	4			4	4	4	4	4	4	4	4		5	4	4	4
50	5	4	6	4	4			4	4	4	4	4	4	4	4		5	5	4	4
51	5	4	6	4	4			4	4	4	4	4	4	4	4		5	5	4	4
52	5	4	6	4	4			4	4	4	4	4	4	4	4		5	5	4	4
53	5	4	6	4	4			4	4	4	4	4	4	4	4		5	5	4	4
54	5	4	6	4	4			4	4	4	4	4	4	4	4		5	5	4	4
55	5	4	6	4	4			4	4	4	4	4	4	4	4		5	5	4	4
56	5	4	6	4	4			4	4	4	4	4	4	4	4		5	5	4	4
57	5	4	6	4	4			4	4	4	4	4	4	4	4		5	5	4	4
58	5	4	6	4	4			4	4	4	4	4	4	4	4		5	5	4	4
59	5	4	6	4	4			4	4	4	4	4	4	4	4		5	5	4	4
60	5	4	6	4	4			4	4	4	4	4	4	4	4		5	5	4	4
61	5	4	6	4	4			4	4	4	4	4	4	4	4		5	5	4	4
62	5	4	6	4	4			4	4	4	4	4	4	4	4		5	5	4	tracks
63	5	4	6	4	4			4	4	4	4	4	4	4	4		5	5	4	5
64	5	4	6	4	4			4	4	4	4	4	4	4	4		5	5	4	5
65	5	4	6	4	4			4	4	4	4	4	4	4	4		5	5	4	5
66	5	4	6	4	4			4	4	4	4	4	4	4	4		5	5	4	5
67	5	4	6	4	4			4	4	4	4	4	4	4	4		5	5	4	5
68	5	4	6	4	4			4	4	4	4	4	4	4	4		5	5	4	5
69	5	4	6	4	4			4	4	4	4	4	4	4	4		5	5	4	5
70	5	4	6	4	4			4	4	4	4	4	4	4	4		5	5	4	5
71	5	4	6	4	4			4	4	4	4	4	4	4	4		5	5	4	5
72	5	4	6	4	4			4	4	4	4	4	4	4	5		5	5	4	5
73	5	4	6	4	4			4	4	4	4	4	4	4			5	5	4	5
74	5	4	6	4	4			4	4	4	4	4	4	4			5	5	4	5
75	5	4	6	4	4			4	4	4	4	4	4	4			5	5	4	5
76	5	4	6	4	4			4	4	4	4	4	4	4			5	5	4	5
77	5	4	6	4	4			4	4	4	4	4	4	4			5	5	4	5
78	5	4	6	4	4			4	4	4	4	4	4	4			5	5	4	5
79	5	4	6	4	4			4	4	4	4	4	4	4			5	5	4	5
80	5	4	6	4	4			4	5	4	4	5	4	4			5	5	4	5
81	5	4	6	4	4			4	5	4	4	5	4	4			5	5	4	5
82	5	4	6	4	4			4	5	4	4	5	4	4			5	5	4	5
83	5	4	6	4	4			4	5	4	4	5	4	4			5	5	4	5
84	5	4	6	4	4			4	5	4	4	5	4	4			5	5	4	5
85	5	4	6	4	4			4	5	4	4	5	4	4			5	5	4	5
86	5	4	6	4	4			4	5	4	4	5	4	4			5	5	4	5
87	5	4	6	4	4			4	5	4	4	5	4	4			5	5	4	5
88	5	4	6	4	4			4	5	4	4	5	4	4			5	5	4	5
89	5	4	6	4	4			4	5	4	4	5	4	4			5	5	4	5
90	5	4	6	4	4			4	5	4	4	5	4	4			5	5	4	5
91	5	4	6	4	4			4	5	4	4	5	4	4			5	5	4	5
92	5	4	6	4	4			4	5	4	4	5	4	4			5	5	4	5
93	5	4	6	4	4			4	5	4	4	5	4	4			5	5	4	5
94	5	4	6	4	4			4	5	4	4	5	4	4			5	5	4	5
95	5	4	6	4	4			4	5	4	4	5	4	4			5	5	4	5
96	5	4	6	4	4			4	5	4	4	5	4	4			5	5	4	5
97	5	4	6	4	4			4	5	4	4	5	4	4			5	5	4	5
98	5	4	6	4	4			4	5	4	4	5	4	4			5	5	4	5
99	5	4	6	4	4			4	5	4	4	5	4	4			5	5	4	5
100	6	4	6	4	4			4	5	4	4	5	4	4			5	5	4	5
101		4	6	4	4			4	5	4	4	5	4	4			5	5	4	5
102		4	6	4	4			4	5	4	4	5	4	4			5	5	4	5
103		4	6	4	4			4	5	4	4	5	4	4			5	5	4	5
104		4	6	4	4			4	5	4	4	5	4	4			5	5	4	5
105		4	6	4	4			4	5	4	4	5	4	4			5	5	4	5
106		4	6	4	4			4	5	4	4	5	4	4			5	5	4	5
107		4	6	4	4			4	5	4	4	5	4	4			5	5	4	5
108		4	6	4	4			5	5	4	4	5	4	4			5	5	4	5
109		4	6	4	4			5	5	4	4	5	4	4			5	5	4	5
110		4	6	4	4			5	5	4	5	5	4	4			5	5	4	5
111		4	6	4	4			5	5	4	5	5	4	4			5	5	4	5
112		4	6	4	4			5	5	4	5	5	4	4			5	5	4	5
113		4	6	4	4			5	5	4	5	5	4	4			5	5	4	5
114		4	6	4	4			5	5	4	5	5	4	4			5	5	4	5
115		4	6	4	4			5	5	4	5	5	4	4			5	5	4	5
116		4	6	4	4			5	5	4	5	5	4	4			5	5	4	5
117		4	6	4	4			5	5	4	5	5	4	4			5	5	4	5
118		4	6	4	4			5	5	4	5	5	4	4			5	5	4	5
119		4	6	4	4			5	5	4	5	5	4	4			5	5	4	5
120		4	6	5	4			5	5	4	5	5	4	4			5	5	4	5
121		4	6	5	4			5	5	4	5	5	4	4			5	5	4	5
122		4	6	5	4			5	5	4	5	5	4	4			5	5	4	5
123		4	6	5	4			5	5	4	5	5	4	4			5	5	4	5
124		4	6	5	4			5	5	4	5	5	4	4			5	5	4	5
125		4	6	5	4			5	5	4	5	5	4	4			5	5	4	5
126		4	6	5	4			5	5	4	5	5	5	4			5	5	4	5
127		4	6	5	4			5	5	4	5	5	5	4			5	5	4	5
128		4	6	5	4			5	5	4	5	5	5	4			5	5	4	5
129		4	6	5	4			5	5	4	5	5	5	4			5	5	4	5
130		4	6	5	4			5	5	4	5	5	5	4			5	5	4	5
131		4	6	5	4			5	5	4	5	5	5	4			5	5	4	5
132		4	6	5	4			5	5	4	5	5	5	4			5	5	4	5
133		4	6	5	4			5	5	4	5	5	5	4			5	5	4	5
134		4	6	5	4			5	5	4	5	5	5	4			5	5	4	5
135		4	6	5	5			5	5	4	5	5	5	4			5	5	5	5
136		4	6	5	5			5	5	4	5	5	5	4			5	5	5	5
137		4	6	5	5			5	5	4	5	5	5	4			5	5	5	5
138		4	6	6	5			5	5	4	5	5	5	4			5	5	5	5
139		4	6	5	5			5	5	4	5	5	5	4			5	5	5	5
140		4	6	5	5			5	5	4	5	5	5	4			5	5	5	5
141		4	6	5	5			5	5	4	5	5	5	4			5	5	5	5
142		4	6	5	5			5	5	4	5	5	5	4			5	5	5	5
143		4	6	5	5			5	5	4	5	5	5	4			5	5	5	5
144		4	6	5	5			5	5	4	5	5	5	4			5	5	5	5
145		4	6	5	5			5	5	4	5	5	5	4			5	5	5	5
146		4	6	5	5			5	5	4	5	5	5	4			5	5	5	5
147		4	6	5	5			5	5	4	5	5	5	4			5	5	5	5
148		4	6	5	5			5	5	4	5	5	5	4			5	5	5	5
149		4	6	5	5			5	5	4	5	5	5	4			5	5	5	5
150		4	6	5	5			5	5	4	5	6	5	4			5	5	5	5
151		4	6	5	5			5	5	4	5		5	4			5	5	5	5
152		4	6	5	5			5	5	4	5		5	4			5	5	5	5
153		4	7	5	5			5	5	4	5		5	4			5	5	5	5
154		4	6	5	5			5	5	4	5		5	4			5	5	5	5
155		4	6	5	5			5	5	4	5		5	4			5	5	5	5
156		4	6	5	5			5	5	4	5		5	4			5	5	6	5
157		4	6	5	5			5	5	4	5		5	4			5	5	6	5
158		4	6	5	5			5	5	4	5		5	4			5	5	6	5
159		5	6	5	5			5	5	4	5		5	4			5	5	6	5
160		5	6	5	5			5	5	5	5		5	4			5	5	6	5
161		5	6	5	5			5	5	5	5		5	4			5	5	6	5
162		5	6	5	5			5	5	5	5		5	4			5	5	6	5
163		5	6	5	5			5	5	5	5		5	4			5	5	6	5
164		5	6	5	5			5	5	5	5		5	4			5	5	6	5
165		5	6	5	5			5	5	5	5		5	4			5	5	6	5
166		5	6	5	5			5	5	5	5		5	4			5	5	6	5
167		5	6	5	5			5	5	5	5		5	4			5	5	6	5
168		5	6	5	5			5	5	5	5		5	4			5	5	6	5
169		5	6	5	5			5	5	5	5		5	4			5	5	6	5
170		5	6	5	5			5	5	5	5		5	4			5	5	6	5
171		5	6	5	5			5	5	5	5		5	4			5	5	6	5
172		5	6	5	5			5	5	5	5		5	4			5	5	6	5
173		5	6	5	5			5	5	5	5		5	4			5	5	6	5
174		5	6	5	5			5	5	5	5		5	4			5	5	6	5
175		5	6	5	5			5	5	5	5		5	4			5	5	6	5
176		5	6	5	5			5	5	5	5		5	4			5	5	6	5
177		5	6	5	5			5	5	5	5		5	4			5	5	6	5
178		5	6	5	5			5	5	5	5		5	4			5	5	6	5
179		5	6	5	5			5	5	5	5		5	4			5	5	6	5
180		5	6	5	5			5	5	5	5		5	4			5	5	6	5
181		5	6	5	5			5	5	5	5		5	4			5	5	6	5
182		5	6	5	5			5	5	5	5		5	4			5	5	6	5
183		5	6	5	5			5	5	5	5		5	4			5	5	6	5
184		5	6	5	5			5	5	5	5		5	4			5	5	6	5
185		5	6	5	5			5	5	5	5		5	4			5	5	6	5
186		5	6	5	5			5	5	5	5		5	4			5	5	6	5
187		5	6	5	5			5	5	5	5		5	4			5	5	6	5
188		5	6	5	5			5	5	5	5		5	4			5	5	6	5
189		5	6	5	5			5	5	5	5		5	4			5	5	6	5
190		5	6	5	5			5	5	5	5		5	4			5	5	6	5
191		5	6	5	5			5	5	5	5		5	4			5	5	6	5
192		5	6	5	5			5	5	5	5		5	4			5	5	6	5
193		5	6	5	5			5	5	5	5		5	4			5	5	6	5
194		5	6	5	5			5	5	5	5		5	4			5	5	6	5
195		5	7	5	5			5	5	5	5		5	4			5	5	6	5
196		5		5	5			5	5	5	5		5	4			5	5	6	5
197		5		5	5			5	5	5	5		5	4			5	5	6	5
198		5		5	5			5	5	5	5		5	4			5	5	6	5
199		5		5	5			5	5	5	5		5	4			5	5	6	5
200		5		5	5			5	5	5	5		5	4			5	5	6	5
201		5		5	5			5	5	5	5		5	4			5	5	6	5
202		5		5	5			5	5	5	5		5	4			5	5	6	5
203		5		5	5			5	5	5	5		5	4			5	5	6	5
204		5		5	5			5	5	5	5		5	4			5	5	6	5
205		5		5	5			5	5	5	5		5	4			5	5	6	5
206		5		5	5			5	5	5	5		5	4			5	5	6	5
207		5		5	5			5	5	5	5		5	4			5	5	6	5
208		5		5	5			5	5	5	5		5	4			5	5	6	5
209		5		5	5			5	5	5	5		5	4			5	5	6	5
210		5		5	5			5	5	5	5		5	4			5	5	6	5
211		5		5	5			5	5	5	5		5	4			5	5	6	5
212		5		5	5			5	5	5	5		5	4			5	5	6	5
213		5		5	5			5	5	5	5		5	4			5	5	6	5
214		5		5	5			5	5	5	5		5	4			5	5	6	5
215		5		5	5			5	5	5	5		5	4			5	5	6	5
216		5		5	5			5	5	5	5		5	4			5	5	6	5
217		5		5	5			5	5	5	5		5	4			5	5	6	5
218		5		5	5			5	5	5	5		5	4			5	5	6	5
219		5		5	5			5	5	5	5		5	4			5	5	6	5
220		5		5	5			5	5	5	5		5	4			5	5	6	5
221		5		5	5			5	5	5	5		5	4			5	5	6	5
222		5		5	5			5	5	5	5		5	4			5	5	6	5
223		5		5	5			5	5	5	5		5	4			5	5	6	5
224		5		5	5			5	5	5	5		5	4			5	5	6	5
225		5		5	5			5	5	5	5		5	4			5	5	6	5
226		5		5	5			5	5	5	5		5	4			5	5	6	5
227		5		5	5			5	5	5	5		5	4			5	5	6	5
228		5		5	5			5	5	5	5		5	5			5	5	6	5
229		5		5	5			5	5	5	5		5	5			5	5	6	5
230		5		5	5			5	5	5	5		5	5			5	5	6	5
231		5		5	5			5	5	5	5		5	5			5	5	6	5
232		5		5	5			5	5	5	5		5	5			5	5	6	5
233		5		5	5			5	5	5	5		5	5			5	5	6	5
234		6		5	5			5	5	5	5		5	5			5	5	6	5
235		6		5	5			5	5	5	5		5	5			5	5	6	5
236		6		5	5			5	5	5	5		5	5			5	5	6	5
237		6		5	5			5	5	5	5		5	5			5	5	6	6
238		6		5	5			5	5	5	5		5	5			5	5	6
239		6		5	5			5	5	5	5		5	5			5	5	6
240		6		5	5			5	5	5	5		5	5			5	5	6
241		6		5	5			5	5	5	5		5	5			5	5	6
242		6		5	5			5	5	5	5		5	5			5	5	6
243		6		5	5			5	5	5	5		5	5			5	5	6
244		6		5	5			5	5	5	5		5	5			5	5	6
245		6		5	5			5	5	5	5		5	5			5	5	6
246		6		5	6			5	5	5	5		5	5			5	5	6
247		6		5				5	5	5	5		5	5			5	5	6
248		6		5				5	5	5	5		5	5			5	5	6
249		6		5				5	5	5	5		6	5			5	5	6
250		6		5				5	5	5	5			5			5	5	6
251		6		5				5	5	5	5			5			5	5	6
252		6		5				5	5	5	5			5			5	5	6
253		6		5				5	5	5	5			5			5	5	6
254		6		5				5	5	5	5			5			5	5	6
255		6		5				5	5	5	5			5			5	5	6
256		6		5				5	5	5	5			5			5	5	6
257		6		5				5	5	5	5			5			5	5	6
258		6		5				5	5	5	5			5			5	5	7
259		6		5				5	5	5	5			5			5	5	7
260		6		5				5	5	5	5			5			5	5	7
261		6		5				5	5	5	5			5			5	5	7
262		6		5				5	5	5	5			5			5	5	7
263		6		5				5	5	5	5			5			5	5	7
264		6		5				5	5	5	5			5			5	5	7
265		6		5				5	5	5	5			5			5	5	7
266		6		5				5	5	5	5			5			5	5	7
267		6		5				5	5	5	5			6			5	5	7
268		6		5				5	5	5	5						5	5	7
269		6		5				5	5	5	5						5	5	7
270		6		5				5	5	5	5						5	5	7
271		6		5				5	5	5	5						5	5	7
272		6		5				5	5	5	5						5	5	7
273		6		5				5	5	5	5						5	5	7
274		6		5				5	5	5	5						5	5	7
275		6		5				5	5	5	5						5	5	7
276		6		5				5	5	5	5						5	5	7
277		6		5				5	5	5	5						5	5	7
278		6		5				5	5	5	5						5	5	7
279		6		5				5	5	5	5						5	5	7
280		6		5				5	5	5	5						5	5	7
281		6		5				5	5	5	5						5	5	7
282		6		5				5	5	5	5						5	5	7
283		6		5				5	5	5	5						5	5	7
284		6		5				5	5	5	5						5	5	7
285		6		5				5	5	5	5						5	5	7
286		6		5				5	5	5	5						5	5	7
287		6		5				5	5	5	5						5	5	7
288		6		5				5	5	5	5						5	5	7
289		6		5				5	5	5	5						5	5	7
290		6		5				5	5	5	5						6	5	7
291		6		5				5	5	5	5							5	7
292		6		5				5	5	5	5							5	7
293		6		5				5	5	5	5							5	7
294		6		5				6	5	5	5							5	7
295		6		5					5	5	5							5	7
296		6		5					5	5	5							5	7
297		6		5					5	5	5							5	7
298		6		5					5	5	5							5	7
299		6		5					5	5	5							5	7
300		6		5					5	5	5							5	7
301		6		5					5	5	5							5	7
302		6		5					5	5	5							5	7
303		6		5					5	5	5							5	7
304		6		5					5	5	5							5	7
305		6		5					5	5	5							5	7
306		6		5					5	5	5							5	7
307		6		5					5	5	5							5	7
308		6		5					5	5	5							5	7
309		6		5					5	5	5							5	7
310		6		5					5	5	5							5	7
311		6		5					5	5	5							5	7
312		6		5					5	5	5							5	6
313		6		5					5	5	5							5
314		6		5					5	5	5							5
315		6		5					5	5	5							5
316		6		5					5	5	5							5
317		6		5					5	5	5							5
318		6		5					5	5	5							5
319		6		5					5	5	5							5
320		6		5					5	5	5							5
321		6		5					5	5	5							5
322		6		5					5	5	5							5
323		6		5					5	5	5							5
324		6		5					5	5	5							5
325		6		5					5	5	5							5
326		6		5					5	5	5							5
327		6		5					5	5	5							5
328		6		5					5	5	5							5
329		6		5					5	5	5							5
330		6		5					5	5	5							5
331		6		5					5	5	5							5
332		6		5					5	5	5							5
333		6		5					5	5	5							5
334		6		5					5	5	5							5
335		6		5					5	5	5							5
336		6		5					5	5	5							5
337		6		5					5	5	5							5
338		6		5					5	5	5							5
339		6		5					5	5	5							5
340		6		5					5	6	5							5
341		6		5					5		5							5
342		6		5					5		5							5
343		6		5					5		5							5
344		6		5					5		5							5
345		6		5					5		5							5
346		6		5					5		5							5
347		6		5					5		5							5
348		6		5					5		5							5
349		6		5					5		5							5
350		6		5					6		5							5
351		6		5							5							5
352		6		5							5							5
353		6		5							5							5
354		6		5							5							5
355		6		5							5							5
356		6		5							5							5
357		6		5							5							5
358		6		5							5							5
359		6		5							5							5
360		6		5							5							5
361		6		5							5							5
362		6		5							5							5
363		6		5							5							5
364		6		5							5							5
365		6		5							5							5
366		6		5							5							5
367		6		5							5							5
368		6		5							5							5
369		6		5							5							5
370		6		5							5							5
371		6		5							5							5
372		6		5							5							5
373		6		5							5							5
374		6		5							5							5
375		6		5							5							5
376		6		5							5							5
377		6		5							5							5
378		6		5							5							5
379		6		5							5							5
380		6		5							5							5
381		6		5							5							5
382		6		5							5							5
383		6		5							5							5
384		6		5							5							5
385		6		5							5							5
386		6		5							5							5
387		6		5							5							5
388		6		5							5							5
389		6		5							5							5
390		6		5							5							5
391		6		5							5							5
392		6		5							5							5
393		6		6							5							5
394		6									5							5
395		6									5							5
396		6									5							5
397		6									5							5
398		6									5							5
399		6									5							5
400		6									5							5
401		6									5							5
402		6									5							5
403		6									5							5
404		6									5							5
405		6									5							5
406		6									5							5
407		6									5							5
408		6									5							5
409		6									5							5
410		6									5							5
411		6									5							5
412		6									5							5
413		6									5							5
414		6									5							5
415		6									5							5
416		6									5							5
417		6									5							5
418		6									5							5
419		6									5							5
420		6									5							5
421		6									5							5
422		6									5							5
423		6									5							5
424		6									5							5
425		6									5							5
426		6									5							5
427		6									5							5
428		6									5							5
429		6									5							5
430		6									5							6
431		6									5
432		6									5
433		6									5
434		6									5
435		6									5
436		6									5
437		6									5
438		6									5
439		6									5
440		6									5
441		6									5
442		6									5
443		6									5
444		6									5
445		6									5
446		6									5
447		6									5
448		6									5
449		6									5
450		6									5
451		6									5
452		6									5
453		6									5
454		6									5
455		6									5
456		6									5
457		6									5
458		6									5
459		6									5
460		6									5
461		6									5
462		6									5
463		6									5
464		6									5
465		6									5
466		6									5
467		6									5
468		6									5
469		6									5
470		6									5
471		6									5
472		6									5
473		6									5
474		6									5
475		6									5
476		6									5
477		6									5
478		6									5
479		6									5
480		6									5
481		6									5
482		6									5
483		6									5
484		6									5
485		6									5
486		6									5
487		6									5
488		6									5
489		6									5
490		6									5
491		6									5
492		6									5
493		6									5
494		6									5
495		6									5
496		6									5
497		6									5
498		6									5
499		6									5
500		6									5
501		6									5
502		6									5
503		6									5
504		7									5
505		6									5
506											5
507											5
508											5
509											5
510											5
511											5
512											5
513											5
514											5
515											5
516											5
517											5
518											5
519											5
520											5
521											5
522											5
523											5
524											5
525											5
526											5
527											5
528											5
529											5
530											5
531											5
532											5
533											5
534											5
535											5
536											5
537											5
538											5
539											5
540											5
541											5
542											5
543											5
544											5
545											5
546											5
547											5
548											5
549											5
550											5
551											5
552											5
553											5
554											5
555											5
556											5
557											5
558											5
559											5
560											5
561											5
562											5
563											5
564											5
565											5
566											5
567											5
568											5
569											5
570											5
571											5
572											5
573											5
574											5
575											5
576											5
577											5
578											5
579											5
580											5
581											5
582											5
583											5
584											5
585											5
586											5
587											5
588											5
589											5
590											5
591											5
592											5
593											5
594											5
595											5
596											5
597											5
598											5
599											5
600											5
601											5
602											5
603											5
604											5
605											5
606											5
607											5
608											5
609											5
610											5
611											5
612											5
613											5
614											5
615											5
616											5
617											5
618											5
619											5
620											5
621											5
622											5
623											5
624											5
625											5
626											5
627											5
628											5
629											5
630											5
631											5
632											5
633											5
634											5
635											5
636											5
637											5
638											5
639											5
640											5
641											5
642											5
643											5
644											5
645											5
646											5
647											5
648											5
649											5
650											5
651											5
652											5
653											5
654											5
655											5
656											5
657											5
658											5
659											5
660											5
661											5
662											5
663											5
664											5
665											5
666											5
667											5
668											5
669											5
670											5
671											5
672											5
673											5
674											5
675											5
676											5
677											5
678											5
679											5
680											6

## Sheet: Fig. 1D
	Cid-EGFP dot intensity (a.u.)				normalized
Cell	Aa1	Aa2	Ab	XY4	Aa1	XY4
1	207355	114893	373752	1021660	1	4.92711
2	183643	168582	290402	1176790	1	6.40803
3	79648	74873	462108	531034	1	6.66726
4	81117	72933	267880	627610	1	7.7371
5	87786	86317	228152	443288	1	5.04964
6	113626	65896	309226	995242	1	8.75893
7	120365	87304	277340	953128	1	7.91865
8	146810	79973	393353	1075660	1	7.32689
9	103698	54805	178906	469278	1	4.52543
10	162378	205931	338925	819823	1	5.04886
avg						6.43679
stdev						1.48729

## Sheet: Fig. 1F
	distance (microM)
	c1			c2			c3			c4			c5			c6			c7			c8			c9
t (sec)	XY4	Aa	Ab	XY4	Aa	Ab	XY4	Aa	Ab	XY4	Aa	Ab	XY4	Aa	Ab	XY4	Aa	Ab	XY4	Aa	Ab	XY4	Aa	Ab	XY4	Aa	Ab
0	1.18344	1.83103	1.3799	0.536273	2.41973	1.53411	1.15366	2.15218	1.80153	1.6738	0.536232	1.34068	1.15436	2.03986	1.53398	1.13708	1.18352	0.843651	0.843707	1.72897	1.64371	1.112	1.56172	0.843771	0.268	2.95745	2.948
5	1.13756	1.9164	2.22574	1.07255	2.3378	1.26525	1.02861	1.88316	1.91324	2.17992	0.536232	1.51675	0.917335	2.06912	1.13885	0.91474	1.609	0.843651	0	1.42132	1.72897	1.02638	1.29386	1.42098	0.268	2.95745	2.948
10	1.29454	1.68981	2.06876	1.02756	2.32543	2.22622	0.885574	1.88316	1.83567	1.29461	0.536232	1.56279	0.379617	1.51847	1.40685	1.37937	1.02622	0.885246	0.379056	1.67323	1.80038	1.02638	0.914788	1.15312	0.268	2.88383	3.03694
15	1.13756	1.15348	1.9877	1.07255	2.16743	1.408	0.8	1.99393	1.94362	1.45165	0.536232	1.71987	0.84397	1.78733	1.02723	1.45045	1.6873	1.26427	0.647088	1.64337	1.997	1.18378	1.33929	1.11151	0.536	2.48794	3.03694
20	1.07234	1.6875	1.91607	0.915987	2.32543	1.53339	0.885574	1.88316	1.6085	1.18354	0.8	1.71987	0.268859	1.91273	1.072	1.1826	1.56255	0.8	0.758112	1.68936	1.77052	1.07294	1.15312	1.11151	0.759234	2.53109	3.30494
25	0.8	1.9164	1.95766	0.759427	2.53058	1.18412	1.02861	1.99393	1.94362	2.30686	1.11188	1.87696	1.02809	2.16608	1.71962	1.07143	1.42158	0.8	0.268032	1.6478	1.68741	1.38024	1.33929	1.6873	0.647617	2.53191	3.19504
30	1.18344	1.42164	2.26521	1.07255	2.41973	1.2957	1.42362	1.88316	1.6085	2.21011	0.379188	1.98801	0.648476	1.88201	1.4215	0.803571	1.13708	0.885246	0	1.15329	1.997	1.112	1.33929	1.64377	0.268859	2.53191	3.03694
35	0.758372	1.42164	1.95766	1.18412	2.21458	1.67541	1.18686	1.88316	1.98829	2.09896	0.8	1.87696	0.268859	1.99277	1.29523	1.45045	1.34083	0.843749	0.268032	0.885259	2.26503	1.1535	1.56172	1.6	0.268859	2.95745	3.03694
40	1.13756	2.18001	1.91177	1.07255	2.15087	1.53339	1.40746	1.89896	1.45212	1.72906	1.37997	1.87696	0.268	2.21429	1.83123	1.07143	1.1826	1.1531	0.268032	1.4052	1.68526	1.07294	1.33929	0.885267	0.268	2.53191	3.03694
45	1.02654	2.22613	2.22574	0.80441	1.88201	1.89857	0.885574	1.51917	1.87658	1.56272	0.885316	1.71987	0.379617	2.15062	1.45162	0.647192	1.29377	1.729	0.536065	1.64337	1.72897	0.758147	1.11151	1.64365	0.379617	2.57344	3.03694
50	0.843724	2.22362	1.99712	0.80441	2.53051	0.379714	1.38207	1.83567	1.80341	1.68532	1.11185	1.99716	0.806577	2.15087	1.71962	1.1826	1.45169	0.915358	0.268032	1.37977	1.68936	1.13722	1.13722	0.843651	0.268	2.53049	3.03694
55	1.13756	1.72906	1.91177	1.18412	2.15087	1.83197	1.37989	1.78819	1.64516	1.87681	1.11185	1.87696	0.647617	2.41862	1.78647	0.91474	1.37937	0.804498	1.02614	1.67323	2.16331	1.112	1.51629	1.42098	0.379617	2.41973	3.30494
60	1.02646	1.80083	2.02287	1.02756	2.27828	1.60882	1.29763	0.647875	1.98829	1.78489	0.647304	1.64369	0.537718	2.03986	1.40685	1.02591	1.40524	1.53244	0.758112	1.45119	1.64337	1.38024	1.13722	1.15312	0.379617	2.53109	3.03694
65	0.647272	1.80083	2.0988	0.915987	2.54714	1.45226	1.29763	1.40746	1.72021	1.6738	0.843733	1.42159	0.917335	2.18245	1.61315	0.91474	1.1531	1.609	0.647088	0.915121	1.80038	0.8	1.29462	1.6	0.647617	2.5292	3.30494
70	1.29454	1.11181	2.22362	0.915987	2.59429	1.95809	1.64402	1.13937	1.98829	1.40568	0.647304	1.53262	0.537718	1.80112	1.07544	1.02622	0.646883	1.56255	0.379056	1.6478	2.03855	0.647308	1.15312	1.15312	0.268	2.571	3.03694
75	1.07234	1.6875	2.3068	0.759427	2.53058	1.40728	1.15366	1.40746	1.91324	1.4057	0.536232	1.11185	1.02723	1.7292	1.608	1.13708	1.02591	1.609	0.536067	1.07213	1.64337	0.915542	1.13722	1.1535	0.379617	2.571	3.03694
80	0.647272	2.48745	1.45153	1.02756	2.15087	1.45226	1.1546	1.45212	2.36808	1.29461	0.758376	1.34068	0.647617	1.6895	1.40771	1.33929	1.18352	1.56255	0	1.18315	2.22543	0.647308	1.13722	1.68527	0.379617	2.95745	3.30494
85	0.647272	1.42149	1.94182	1.34068	2.15087	1.34068	1.11304	1.26537	1.29575	1.68532	1.07246	1.60882	0.268	2.10353	0.915617	1.02591	1.1531	1.56255	0.379056	1.42132	1.71922	0.758147	0.885267	1.42173	0.379617	2.79935	3.19504
90	0.915358	1.6875	2.05291	1.07255	2.41973	1.18412	0.8	1.40746	1.83192	2.27513	0.758376	1.56279	0.885499	1.771	1.02723	1.1826	1.1826	1.56255	0.268032	1.18315	1.51622	0.885267	1.026	1.42098	0.647617	2.6565	3.216
95	1.07234	1.64372	2.05291	0.80441	2.41973	0.536273	1.4084	1.67554	1.29575	1.02649	0.647304	1.60882	1.1117	1.771	1.56581	1.13708	1.07266	1.56255	0.268032	1.18315	1.13717	0.536468	1.07294	1.64365	0.647617	2.6147	3.30494
100	1.07234	1.64372	1.64372	0.80441	2.15087	1.68995	1.02767	1.72021	1.78725	2.09896	0.647304	1.56279	1.1117	2.22339	1.40685	0.885246	1.40524	1.45169	0.268032	0.536065	1.13717	0.536468	0.915542	1.26434	0.647617	2.6565	3.30494
105	0.379186	1.68531	1.3799	0.915987	2.41973	1.18412	0.843723	1.40746	1.80153	1.4057	0.8	1.60882	0.268	1.9972	1.34429	1.29377	1.26427	1.64825	0.268032	0.804097	1.56221	0.843771	1.15312	1.18378	0.379617	2.6565	3.03694
110	0.915513	1.2645	2.06899	1.18412	2.10372	1.7204	0.885574	1.26537	1.51917	1.56272	0.268116	1.83092	0.806577	2.039	1.29523	1.1826	1.53244	1.91641	0.536065	1.15329	1.29418	0.915542	0.647308	1.15312	0.759234	2.57344	3.41655
115	0.915513	1.68745	2.03879	0.759427	2.41973	1.02756	1.42362	1.78819	1.67554	1.4057	0.268116	1.56279	0.647617	1.26512	1.94543	1.1531	1.40493	1.77049	0.268032	1.18315	0.647088	0.758147	0.804702	0.915542	0.647617	2.57344	3.30494
120	0.379186	1.42149	2.29104	0.80441	2.43629	1.68995	0.885574	0.759583	1.78725	1.2645	0.647304	1.68973	0.536	1.4215	1.67485	1.1531	1.18352	1.42158	0.536065	1.02614	0.758112	0.885267	0.804702	0.536468	0.537718	2.41973	3.30494
125	1.02654	0.885315	1.77063	1.07255	2.16743	1.40728	1.53439	1.13937	1.64797	1.13756	0.379188	1.68748	0.84397	1.771	1.45505	1.13708	1.34083	1.95791	0.379056	0.804097	0.647088	1.026	0.647308	0.268234	0.537718	2.53191	3.03694
130	0.536327	1.1534	1.6	1.02756	2.16743	1.18412	1.53439	1.34042	1.68982	1.40568	0.536232	1.51675	0.803999	1.42322	1.18619	1.40493	1.07266	1.609	0	0.647088	1.13717	0.843651	0.268234	0.758147	0.537718	2.53191	2.95745
135	0.885315	1.68531	2.36735	0.915987	2.27828	1.78699	1.15366	0.536166	1.53345	1.29461	0.885316	1.6	0.647617	1.83123	1.45505	0.535714	1.11192	1.71986	0.268032	0.804097	1.34016	0.804702	0	0.915542	0.537718	2.6147	3.22631
140	1.02654	1.53266	1.64369	1.07255	2.41973	2.49436	1.34511	1.80341	2.14467	1.80074	0.885316	1.78487	1.02723	1.6477	1.34429	1.02591	1.18352	1.64825	0.268032	1.02614	1.56221	0.843771	0.536468	0.647308	0.537718	2.8423	2.95745
145	0.268164	1.64369	2.36689	0.64785	2.15087	1.94355	0.538045	1.1546	2.21171	1.71977	0.758376	1.78487	0.379617	1.608	1.29695	1.1826	1.18352	1.64825	0.268032	1.18315	0.804097	1.02638	0.758147	0.758147	0.537718	2.9101	2.95745
150	0.536327	1.6875	1.53259	1.02756	2.68859	1.98853	1.53439	1.51917	1.80153	1.71977	0.843733	1.53264	0.647617	1.9157	1.45505	1.1826	0.885246	1.609	0.647088	1.07213	1.18315	1.26434	0.915542	0.804702	0.537718	2.95745	3.22631
155	0.647349	1.15348	1.91177	1.18412	2.54642	1.78699	0.807067	1.72021	1.67554	1.71977	0.268116	0.885316	0.379617	1.771	1.45505	1.1826	1.18352	1.38008	0	0.804097	0.758112	1.15312	1.02638	1.29462	0.806577	2.6565	2.9101
160	0.647272	1.64375	1.91185	1.2957	2.41973	1.56384	1.64372	1.53345	2.06961	1.45165	0.379188	1.64369	0.268	1.34	1.34429	1.13708	1.29438	1.45169	0.379056	1.37977	0.915121	1.40508	1.026	0.915542	0.759234	2.95745	2.95745
165	0.536327	1.64372	2.02287	0.915987	2.45154	1.7204	1.02767	2.22609	2.14467	1.68966	0.647304	1.51675	0.268	1.83123	1.07544	1.02591	1.5161	1.15341	0.758112	1.29418	1.07213	1.13722	1.38024	1.18378	0.537718	2.9101	2.95745
170	0.647272	1.53266	2.29096	0.759427	2.41973	1.02756	1.64402	2.03923	1.68982	2.30686	0.758376	1.51675	0.379617	1.56323	1.34429	1.40493	1.40524	1.609	0.268032	1.42133	1.13717	0.803571	1.29462	1.112	0.268859	2.92536	3.03694
175	0.647272	1.15348	1.89593	0.64785	2.10372	1.53339	1.64402	1.72021	1.64797	2.06885	0.758376	1.4057	0.379617	1.29523	1.34429	1.26427	1.34083	1.64825	0.536065	1.64337	1.18315	1.15312	1.112	1.42173	0.268859	2.6565	2.81542
180	1.07265	1.53266	1.53259	1.15368	2.43629	1.95809	1.34042	1.83192	2.16704	2.2237	1.15343	1.56279	0.268	1.6895	1.18619	1.34083	1.18352	1.64825	0.536065	1.67324	1.18315	1.26434	1.34117	1.64341	0.379617	2.88269	2.92532
185	1.02654	1.95553	2.5245	1.07255	2.15087	1.60882	0.885574	1.77115	2.14467	2.30686	0.647304	1.71987	1.3797	1.072	1.07544	1.34083	1.29438	1.8006	0.536065	1.89528	1.42132	1.1535	0.804702	1.83108	0.537718	3.17896	2.92532
190	0.804491	1.42164	1.78483	1.07255	2.21458	1.2957	1.07233	2.14467	1.68745	1.37997	0.8	1.4057	0.803999	1.45162	0.915617	1.1826	1.45169	1.68974	0.647088	1.37977	1.11174	1.40546	0.804702	1.26434	0.268859	2.95745	2.92618
195	1.02654	2.22362	1.95766	0.80441	2.65799	1.42181	1.13937	1.83192	2.06961	1.95558	0.536232	1.34068	0.268	1.51847	0.917335	1.34083	1.13708	1.91641	0.379056	1.45119	0.885259	1.56285	1.02638	1.42173	0.537718	2.95745	3.03694
200	0.647349	1.53259	2.02287	1.02756	2.41973	2.26555	1.40746	1.51917	2.43512	2.36707	0.885316	1.60882	0.268	1.608	1.88201	1.40524	1.1531	1.53244	0.268032	1.42133	0.885259	1.26434	1.02638	1.42173	0.268859	3.03611	2.92532
205	0.379186	1.11181	1.68531	1.34068	2.26173	2.30735	1.13937	1.78725	2.47979	2.5334	0.804348	1.87696	0.8	1.45162	1.18619	1.02622	1.11192	1.87716	0.758112	1.07213	1.15329	1.45201	0.915542	1.64847	0.537718	2.92532	2.65732
210	1.02646	2.22382	1.64369	1.60882	2.41973	2.45256	1.34042	1.15366	2.41902	2.5334	0.843733	1.72905	0.647617	1.67485	1.67657	1.02591	1.02591	1.89513	0.647088	1.72897	1.72897	1.37937	0.915542	1.18378	0.268859	2.88269	2.79162
215	0.804491	1.68745	1.68981	1.2957	2.41973	2.36825	1.29575	1.98829	2.48557	2.30686	0.804348	1.29461	0.647617	1.56323	1.07544	1.13708	0.843651	1.56255	0.758112	2.14957	1.26431	1.11151	1.026	1.40546	0.268	2.6565	2.65732
220	0.647349	1.78483	2.41277	1.2957	2.27828	2.41965	1.02861	1.64797	2.03923	1.99716	0.843733	1.60882	0.536	1.13885	1.29695	1.02622	0.91474	1.56255	0.647088	1.80038	0.843707	1.15312	1.02638	1.40546	0.379617	2.9245	2.92532
225	0.804491	1.18344	2.14531	1.02756	2.1667	1.78699	0.915958	1.42362	2.41275	1.99716	0.379188	1.80074	0.803999	1.45162	1.67485	1.13708	1.29438	1.6433	0.647088	1.83025	0.915123	1.40546	1.45201	1.40546	0.268859	3.03611	2.81542
230	0.647349	1.11191	1.68531	1.1544	2.43484	2.47982	1.29763	1.51917	2.04017	2.44804	0.647325	1.72905	0.647617	1.34	1.02809	1.07266	1.29438	1.40524	0.268034	1.95739	0.758112	1.37937	0.646931	1.40546	0.379617	3.2	2.92532
235	0.268164	1.72904	2.03879	1.29714	2.43484	1.51885	1.11181	1.1546	2.15094	2.14982	0.8	1.71977	0.268859	1.18362	1.13885	1.18352	1.29438	1.45169	0.758112	2.09828	0.915121	0.843651	1.13722	1.40546	0.268859	2.9245	3.03694
240	1.02654	1.64375	2.26539	1.51885	2.05513	1.94572	1.07233	1.64516	2.26295	1.72906	0.268116	1.07246	0.536	1.45162	1.02723	1.13708	1.40524	1.91115	0.536067	1.45119	1.53235	1.1535	1.02638	1.51629	0.268	2.9245	3.03694
245	0.647349	1.42164	1.68531	1.40728	2.05513	1.67686	1.64372	1.51917	1.53345	1.34058	0.536232	0.91542	0.648476	1.02723	1.34429	1.56162	1.5161	1.89513	0.536067	1.91584	0.843707	0.843651	0.804702	1.13722	0.268	2.88269	3.03694
250	0.804491	1.1534	2.14531	1.34068	2.27828	2.03922	0.915958	1.78819	1.99738	1.98788	0.804348	1.68966	0.647617	1.40771	1.02723	1.45169	1.07266	1.40493	0.536067	1.6082	1.67324	0.885267	0.804702	1.40546	0.268	3.03694	3.03694
255	0.536327	1.53266	2.14531	1.51885	2.1667	2.05513	1.34042	1.78819	2.02495	2.09896	0.758376	1.45165	0.647617	1.608	1.18619	1.07266	1.34083	1.40493	0.804101	1.80038	1.77052	1.42098	1.18378	1.29386	0.379617	3.19504	2.92532
260	0.647349	1.34082	1.9164	1.53411	2.1667	1.13914	1.56383	1.80341	1.64516	1.71977	0.536232	1.83092	0.647617	1.34	1.13885	1.02622	1.26427	1.13708	0.64709	2.33645	1.72897	1.1535	1.34117	1.13722	0.379617	2.9101	2.948
265	0.647272	1.11181	1.99723	0.885541	2.14509	2.21458	1.1546	1.94644	1.67742	1.6087	0.647304	1.6087	0.379617	1.45162	1.40685	1.18352	1.40524	1.02591	0.379056	1.95739	1.68526	0.803571	0.885267	1.02638	0.536	2.9101	3.03694
270	0.647272	0.885315	2.36735	1.6	1.89857	2.10011	0.885574	2.16798	2.25637	2.14493	0.536232	1.18354	0.885499	1.34	1.13885	1.40524	1.29377	1.78427	0.536065	2.22348	1.11174	1.07294	0.536468	1.29462	0.647617	2.95745	2.92532
275	0.536327	1.6875	2.14531	1.67541	2.10011	1.89857	0.844022	1.78819	1.4084	1.98788	0.379188	0.91542	0.379617	1.45162	0.917335	0.758052	1.40493	1.40493	0.758112	1.42133	0.64709	1.29386	1.07294	1.13722	0.647617	2.79935	2.948
280	0.536327	1.68531	2.14531	1.408	2.27828	1.89857	0.885574	1.51917	2.05533	2.26528	0.379188	1.6087	0.84397	1.34	0.648476	1.29438	0.91474	1.13708	0.536065	1.64781	2.03855	0.758147	1.02638	1.40546	0.268	2.68859	3.03694
285	0.647349	1.1534	2.22382	1.42181	2.27828	2.32326	1.11304	1.89896	1.89896	2.58922	0.885316	1.13756	0.268	1.34	1.13885	1.45169	1.29377	1.56162	0.379056	1.37977	1.42133	1.60714	1.56285	1.40546	0.647617	2.68859	3.216
290	0.647349	1.11181	1.87715	1.53339	2.27828	2.14509	0.885574	1.68804	1.56383	2.291	0.379188	0.758376	0.379617	1.40685	0.759234	0.915358	1.42158	1.875	0.758112	2.22348	1.6478	1.18265	1.34117	1.02638	1.1535	2.68859	3.30494
295	0.804491	1.72906	2.14531	1.42181	2.65799	2.25667	0.268083	0.844022	1.40746	2.05298	0.536232	1.45165	0.843697	1.34	0.759234	1.18352	1.02591	1.91115	0.647088	1.68741	1.29418	0.536468	1.13722	1.18265	0.647617	2.95745	3.41655
300	0.536327	1.3799	2.41347	1.45226	2.54642	2.14509	0.379791	1.02767	1.13937	2.60508	0.647304	1.6738	0.84397	1.40685	0.759234	1.02622	1.26427	1.13708	0.536067	1.997	1.02614	1.02638	1.40508	1.67369	0.759234	2.95745	3.41655
305	0.758372	1.42164	2.41347	0.759427	2.65799	1.98853	0.648814	0.538045	0.804249	2.49401	0.804348	1.29461	0.537718	1.34	1.02723	1.18352	1.13708	1.29438	0.758112	1.77052	1.15329	1.18378	1.67369	1.13722	0.647617	3.22631	3.216
310	0.915513	1.2645	2.14981	1.64374	2.60955	2.14509	0.269022	0.648814	0.759583	2.3211	0.843733	1.29461	0.536	1.34	0.84397	0.915358	0.535714	1.5161	0.647088	1.997	1.64337	0.915542	1.13722	1.40508	0.647617	3.22631	3.30494
315	0.915513	1.68531	2.32123	1.02756	2.54642	2.41323	0.843723	1.38207	1.18404	2.09896	0.804348	1.07246	0.379617	1.29523	0.806577	1.02622	1.26427	1.13708	0.379056	1.72897	1.15329	1.34117	0.915542	1.40546	0.268	3.22631	3.30494
320	1.18368	1.72906	2.63552	0.885541	2.70298	1.98853	0.843723	1.53345	1.18404	2.05303	0.8	1.18354	0.759234	1.02809	0.537718	1.13708	1.11151	1.13708	0.64709	1.72897	1.15329	1.37937	1.26434	1.56172	0.647617	3.37479	3.30579
325	1.13756	1.3799	2.41347	1.42181	2.54642	2.25667	0.885574	1.42174	1.72021	2.49181	1.11185	0.758376	0.843697	1.29523	0.917335	0.804498	1.13708	1.07266	0.647088	2.22348	1.15329	1.15312	1.51629	1.29386	0.647617	3.30494	3.41655
330	0	1.42164	1.95566	1.56384	2.48794	2.25667	0.648814	1.40746	1.51917	1.83092	0.8	1.53262	0.759234	1.29523	0.648476	0.804498	1.1531	1.02591	0.536067	1.997	1.42132	0.647308	1.4505	1.40508	0.379617	3.50019	3.41655
335	0.647349	0.885315	2.5245	1.26525	2.44397	2.1667	0.268083	1.67554	1.13937	2.26528	1.11185	1.2645	0.8	1.13885	0.537718	1.13708	0.843651	1.13708	0.647088	2.14957	1.15329	0.647308	1.02638	1.07143	0.379617	3.30494	3.41655
340	0.536327	1.42164	2.29104	1.07255	2.52928	2.10011	0.268083	1.78725	1.80341	2.27513	1.07246	1.83092	0.268	1.34	1.34429	0.758052	1.11151	1.53213	0.647088	2.41761	1.53235	1.07294	1.56172	1.56172	0.268	3.41655	3.216
345	0.885315	1.91177	2.41347	1.34429	3.06823	1.98853	0.844022	1.89896	1.80153	2.16406	0.804348	1.37997	0.268	1.29523	1.07544	0.915358	1.07266	1.13708	0.536067	1.67324	1.9114	1.02638	1.42098	1.40546	0.536	2.92532	3.41655
350	1.02654	1.2645	2.25579	1.34068	2.5624	1.83197	0.538045	1.67554	1.72021	2.52412	0.885316	1.29465	0.268859	1.072	0.806577	0.915358	1.34083	1.13708	0.536067	1.80038	1.26431	1.13722	1.13722	1.4505	0.268	3.19504	3.30494
355	0.536327	1.2645	2.41347	1.34068	2.82909	1.89857	0.807067	1.02861	1.45212	2.09896	0.804348	1.60882	0.885499	1.29523	0.917335	0.647192	0.758052	0.804498	0.379056	1.53235	1.26431	1.07294	1.64341	1.29386	0.268859	2.92532	3.30494
360	0.647349	1.68957	2.26539	1.2957	2.4044	2.05513	0.844022	1.7296	1.53439	2.3211	0.804348	1.87696	0	1.02723	1.18619	0.91474	1.18352	0.915358	1.02614	0.915121	1.26431	1.07294	1.26434	1.40508	0.379617	3.03694	3.216
365	0.915513	1.53259	2.25579	1.15368	2.68859	2.27828	1.02861	1.89896	1.26537	2.16408	0.647304	1.6738	0.268	1.072	0.647617	1.02591	1.42096	1.18352	0.758112	2.03855	1.64371	1.18265	1.67294	1.78453	0.379617	3.03694	3.41655
370	0.379186	0.885315	2.47838	1.02756	2.65799	2.43629	1.1546	1.7296	1.02767	1.56272	0.647304	1.18354	0.379617	1.02723	1.02809	0.91474	0.91474	1.07266	0.804101	2.17944	1.64337	1.33929	1.15312	1.07143	0.379617	2.92532	3.216
375	0.804491	0.885315	1.64375	0.759427	2.94211	1.89857	0.379791	1.78725	2.03923	2.14493	0.91542	1.64369	0.268859	1.29695	1.11283	1.13708	1.07266	1.18352	0.758112	2.17944	1.15329	0.915542	1.026	1.78453	0.537718	2.65732	3.41655
380	0.804491	1.11181	1.72906	1.2957	2.79937	2.15087	1.1546	1.94644	1.18686	2.33697	0.91542	1.89594	0	1.1117	0.917335	1.02591	0.803571	0.804498	0.536067	2.36631	1.26431	1.18378	1.02638	1.4505	0.647617	2.90323	3.30494
385	0.915513	1.15348	2.14469	0.915987	2.56095	2.15087	1.11181	1.26537	0.648814	1.6738	0.91542	1.4057	0.268	1.56323	1.18619	0.758052	0.758052	0.915358	0.536067	2.36631	1.15329	1.18378	1.02638	1.13722	0.759234	2.65732	3.30494
390	1.18368	1.53259	1.95566	0.915987	2.44397	2.05657	0.379791	1.18686	0.917836	1.83084	0.91542	1.13756	0.268	1.13885	0.268859	0.758052	0.843651	0.915358	0.64709	2.22542	1.42133	1.18378	1.13722	1.33929	0.759234	2.65732	3.19332
395	0.647349	0.647272	1.40564	0.80441	2.41973	2.16743	0.885574	1.38207	1.02767	2.05303	0.758376	1.67384	0.647617	1.072	1.56581	0.885246	0.804498	1.02591	0.915123	2.29046	1.11174	0.915542	0.647308	1.4505	0.8	2.65732	3.03694
400	0.843749	1.2645	1.72906	0.885541	2.53058	2.21458	0.759583	1.42362	1.07609	1.6087	0.758376	1.40568	0.648476	1.02723	0.915617	0.885246	0.885246	0.379026	0.379056	2.25528	2.09828	1.40546	1.13722	1.71836	0.379617	2.8137	3.30494
405	0.804491	1.2947	1.99712	0.84397	2.92613	2.27828	1.26537	1.42362	1.34511	2.48532	1.02649	1.89594	0.648476	1.02723	1.02809	0.646883	1.1531	1.15341	0.885259	1.60819	1.02615	1.38024	1.40508	1.71836	0.537718	3.03694	3.03694
410	1.13756	1.42149	1.95566	0.915987	2.88391	2.32326	0.885574	1.78819	0.648814	2.52906	0.647304	1.78487	0.84397	1.072	0.759234	0.91474	0.758052	1.11151	0.915123	2.36631	0.885259	1.29462	1.026	1.60714	0	2.92532	2.92532
415	0.915513	0.758372	2.0988	0.64785	2.65662	2.47982	1.26537	1.78819	1.61413	2.291	0.758376	1.80078	0.268859	0.917335	0.917335	1.02591	1.40524	0.646883	1.07213	2.09827	2.26503	1.26434	1.13722	1.33929	0.268	2.92532	2.92532
420	0.915513	0.647272	1.64375	0.759427	2.54642	2.27828	0.915958	1.77115	1.07609	2.40207	1.02649	1.91183	0.843697	1.13885	0.647617	1.26427	0.915358	1.40493	0.758112	1.95739	1.15329	0.914788	1.60714	1.33929	0.268	2.65732	2.948
425	0.647272	0.804258	1.9877	0.379714	2.4044	1.87696	1.26537	2.15094	1.89896	2.41304	0.91542	1.6738	0.379617	1.02723	1.13885	1.02622	1.1826	1.07143	1.02615	2.09827	1.53235	1.40546	1.82958	1.71836	0.379617	2.41973	2.92532
430	0.379186	0.915358	1.64375	0.759427	2.91022	1.7204	0.759583	0.759583	1.02861	2.256	1.07246	1.78487	0.379617	0.915617	0.917335	0.885246	1.29377	0.91474	0.647088	2.25528	1.15329	1.1535	1.18265	1.82958	0.268	2.53049	3.03694
435	0.915513	1.3799	2.26521	0.537718	2.61505	2.32326	0.8	2.03923	2.23069	2.52906	1.07246	1.6738	0.536	0.759234	0.803999	1.45169	1.40524	0.885246	0.915121	2.14426	1.02614	1.29462	1.026	2.44699	0.379617	2.65732	2.948
440	0.536327	1.18344	1.72906	0.648572	2.57108	2.21169	1.6	1.91606	2.07243	2.4	0.758376	1.78487	0.268	0.803999	0.537718	0.758052	1.07266	0.91474	0.536067	1.98725	1.64337	1.45201	1.51629	1.68884	0.268	2.68859	2.948

## Sheet: Fig. 1G and S3 Fig.
	velocity (microM/sec)
gonial cells																	S1														S2															S3
	c1				c2				c3				c4				c1			c2			c3		c4			c5			c1			c2			c3			c4			c5			c1
t (sec)	A	B	C	D	A	B	C	D	A	B	C	D	A	B	C	D	Aa	Ab	XY4	Aa	Ab	XY4	Aa	Ab	XY4	Aa	XY4Ab	Aa	Ab	XY4	Aa	Ab	XY4	Aa	Ab	XY4	Aa	Ab	XY4	Aa	Ab	XY4	Aa	Ab	XY4	1	2	3	4
0	0.090042	0.06788	0.080282	0.095494	0.045091	0.035403	0.045043	0.054263	0.024969	0.013135	0.041809	0.040204	0.015845	0.039155	0.123477	0.036992	0.048797	0.026357	0.059985	0.043804	0.036954	0.051167	0.022178	0.034308	0.038295	0.030965	0.027874	0.072702	0.017839	0.057764	0.0394562	0.0350401	0.0622627	0.0246813	0.011432	0.0237123	0.0179798	0.0394402	0.0443102	0.0405283	0.0207898	0.011432	0.0490665	0.0427064	0.0443101	0.020336	0.0162168	0.0727273	0.0583753
5	0.026242	0.015002	0.006312	0.015901	0.028568	0.022036	0.018262	0.017747	0.032781	0.014355	0.037535	0.019974	0.019655	0.025319	0.057094	0.007932	0.053936	0.013067	0.056024	0.02216	0.030168	0.018711	0.006667	0.011044	0.026741	0.031283	0.046892	0.031458	0.016769	0.030665	0.0206366	0.0497074	0.033141	0.0229632	0.037057	0.0515216	0.00874795	0.0173506	0.0669796	0.0245831	0.0431377	0.037057	0.0445238	0.0530033	0.051106	0.028582	0.0276023	0.0572971	0.0361921
10	0.011867	0.051129	0.027935	0.035405	0.016903	0.020789	0.039603	0.025597	0.045936	0.02285	0.028908	0.033606	0.024883	0.027075	0.065828	0.008424	0.074352	0.014867	0.052692	0.021783	0.015056	0.018532	0.023331	0.017659	0.013814	0.02755	0.051486	0.032575	0.038987	0.029028	0.0171355	0.0208265	0.112836	0.0201302	0.0480104	0.0331429	0.0318794	0.0339266	0.110996	0.0111975	0.0149289	0.0480104	0.0552141	0.0178255	0.0497979	0.023312	0.0291857	0.0118251	0.0312983
15	0.032682	0.038141	0.031213	0.037859	0.00794	0.009137	0.022446	0.016839	0.020314	0.020963	0.032936	0.029666	0.014346	0.019131	0.023642	0.035716	0.033144	0.01384	0.034927	0.008914	0.019635	0.049533	0.021208	0.034128	0.040786	0.038252	0.029216	0.007212	0.052373	0.041158	0.0244461	0.0128672	0.201001	0.0370933	0.0475006	0.0761818	0.0424485	0.0347065	0.0677413	0.0333949	0.0529998	0.0475006	0.0400176	0.0264102	0.0222086	0.008638	0.0468849	0.013781	0.0247754
20	0.025108	0.017842	0.02493	0.021177	0.015244	0.014321	0.014728	0.038089	0.01838	0.02797	0.014681	0.016148	0.021141	0.034737	0.050928	0.028775	0.030794	0.019761	0.024038	0.013416	0.014317	0.05248	0.028818	0.011488	0.026446	0.038318	0.061185	0.006187	0.029385	0.02865	0.0337853	0.0362589	0.119014	0.0622813	0.0511206	0.0529338	0.0399128	0.0199003	0.0261167	0.0162368	0.0109511	0.0511206	0.0566895	0.0237412	0.0342283	0.027406	0.0450699	0.0172366	0.0169763
25	0.055661	0.033734	0.025433	0.029336	0.029377	0.029434	0.040472	0.030872	0.033758	0.051688	0.020106	0.019607	0.028647	0.040774	0.021135	0.018835	0.023203	0.03497	0.029211	0.012068	0.016017	0.074384	0.012655	0.007082	0.014027	0.026076	0.017247	0.02607	0.035273	0.02607	0.0503962	0.0798022	0.0917805	0.0323474	0.0468183	0.0641233	0.0356053	0.0265278	0.0275764	0.0725046	0.0317076	0.0468183	0.00909305	0.0345759	0.0304691	0.021344	0.0105241	0.0470211	0.0245139
30	0.050084	0.008767	0.051583	0.047251	0.026209	0.025165	0.04875	0.034624	0.029221	0.016044	0.026576	0.018553	0.019835	0.02527	0.027145	0.036299	0.029017	0.041973	0.017922	0.021957	0.018034	0.028271	0.013031	0.018506	0.016513	0.008135	0.043675	0.011743	0.022103	0.010842	0.0668363	0.0704522	0.114389	0.0195871	0.0579854	0.0905633	0.0313062	0.0232834	0.0287312	0.0520434	0.0336061	0.0579854	0.00633282	0.0309755	0.0339358	0.046035	0.033665	0.0733006	0.0271598
35	0.039478	0.03335	0.025808	0.015669	0.02938	0.024084	0.024253	0.030482	0.013046	0.018987	0.012197	0.023728	0.025679	0.02367	0.0329	0.036306	0.013773	0.035479	0.021907	0.015931	0.016762	0.023706	0.02931	0.019332	0.031983	0.0086	0.018087	0.033599	0.010387	0.018071	0.0466029	0.0125647	0.0661645	0.0504491	0.0355918	0.0521725	0.00932978	0.0100232	0.0236955	0.0170156	0.0330493	0.0355918	0.0231087	0.0469563	0.022751	0.051352	0.034846	0.055983	0.0320571
40	0.035387	0.009798	0.038938	0.038697	0.031889	0.050253	0.051225	0.024772	0.044873	0.020135	0.034517	0.042585	0.008476	0.019923	0.010674	0.016446	0.012448	0.036198	0.031273	0.008703	0.015222	0.023219	0.02422	0.023508	0.021782	0.013641	0.009778	0.028817	0.02489	0.026476	0.0225899	0.0191487	0.0298547	0.0421532	0.0360881	0.0699905	0.0166823	0.0300281	0.038387	0.0329824	0.0231378	0.0360881	0.0207277	0.0593096	0.030642	0.037105	0.0379994	0.0666509	0.0417161
45	0.045966	0.016432	0.020487	0.01511	0.012151	0.014955	0.039633	0.049354	0.054199	0.009839	0.055455	0.050597	0.020084	0.056603	0.029136	0.011254	0.025879	0.039186	0.034873	0.02014	0.021987	0.014126	0.020813	0.011097	0.011005	0.028921	0.02078	0.011402	0.021829	0.015347	0.041376	0.0422511	0.0554375	0.0330525	0.0389394	0.0555247	0.0270334	0.0265939	0.00752665	0.0184631	0.019776	0.0389394	0.0153956	0.0460028	0.0726998	0.055683	0.0357078	0.0614996	0.0395453
50	0.062753	0.032992	0.05071	0.026202	0.015665	0.020457	0.037092	0.048069	0.068191	0.04479	0.036898	0.017541	0.012426	0.040613	0.034208	0.039168	0.027372	0.018394	0.027444	0.010651	0.021734	0.020865	0.018039	0.007305	0.025013	0.021922	0.01861	0.028882	0.00937	0.014592	0.0349866	0.0393387	0.0677014	0.052773	0.0234688	0.0270531	0.0353122	0.0225158	0.0494122	0.0254448	0.0186306	0.0234688	0.0216333	0.0157261	0.0793428	0.036817	0.03692	0.0595718	0.0623701
55	0.039351	0.013489	0.04922	0.03929	0.037393	0.03139	0.03409	0.011851	0.068779	0.035179	0.022126	0.014514	0.022052	0.057009	0.030572	0.013286	0.021762	0.010253	0.020459	0.017791	0.007295	0.005356	0.0264	0.027382	0.021699	0.041513	0.032991	0.046263	0.009612	0.00632	0.0220887	0.0832632	0.077742	0.0618383	0.0467984	0.0258355	0.0461071	0.0190372	0.0610767	0.0213532	0.0169276	0.0467984	0.0272692	0.0450927	0.08098	0.031052	0.029561	0.0673283	0.0451356
60	0.027256	0.013248	0.009051	0.041665	0.030868	0.021482	0.017219	0.026776	0.070523	0.029816	0.024517	0.02457	0.010158	0.013449	0.013496	0.013728	0.024601	0.011708	0.034458	0.009887	0.019994	0.026545	0.019757	0.020575	0.02828	0.015074	0.049012	0.017815	0.015854	0.032494	0.0133932	0.099605	0.0977567	0.0197625	0.0394316	0.0495014	0.0577062	0.00846144	0.0835571	0.0160316	0.0315948	0.0394316	0.024541	0.0301266	0.0723831	0.008407	0.00953956	0.0880151	0.0577663
65	0.019047	0.014548	0.01563	0.031278	0.024162	0.020256	0.017547	0.012847	0.016328	0.015421	0.01928	0.038568	0.012762	0.074918	0.003685	0.023068	0.006509	0.019651	0.011893	0.035443	0.015445	0.020088	0.04145	0.039238	0.052423	0.033805	0.046624	0.012575	0.018222	0.033104	0.0182445	0.0565853	0.0503519	0.0534257	0.0345304	0.0588815	0.00993559	0.0338144	0.0779506	0.022443	0.0117973	0.0345304	0.00254663	0.0171852	0.0382502	0.048121	0.0471757	0.0784015	0.0459764
70	0.029887	0.022614	0.017353	0.022877	0.01721	0.007194	0.018456	0.033782	0.049892	0.021071	0.029826	0.046533	0.020777	0.08155	0.026312	0.052313	0.011642	0.009636	0.015733	0.042652	0.005489	0.026944	0.00775	0.03451	0.012269	0.038438	0.030717	0.009136	0.022562	0.010798	0.0444134	0.0607095	0.096778	0.0831321	0.03266	0.0715885	0.0179696	0.00734456	0.0105487	0.0279685	0.0162177	0.03266	0.0419611	0.0274991	0.0437475	0.03192	0.0165544	0.0355515	0.0352673
75	0.013172	0.00906	0.021594	0.030688	0.014314	0.008957	0.015942	0.027503	0.06256	0.0226	0.026236	0.014681	0.019949	0.027123	0.026671	0.026393	0.041649	0.025054	0.024877	0.024308	0.015178	0.046166	0.039485	0.033552	0.038801	0.028619	0.023169	0.021702	0.016403	0.018708	0.0290782	0.0670568	0.0928496	0.0443987	0.0452577	0.0657042	0.0222834	0.0113638	0.0401212	0.0123641	0.00814794	0.0452577	0.0441488	0.0251049	0.0401481	0.020079	0.00822684	0.0593917	0.0464972
80	0.066917	0.032569	0.031865	0.051735	0.022863	0.04568	0.008965	0.026417	0.024155	0.018861	0.013657	0.014836	0.026847	0.039683	0.03851	0.042457	0.028913	0.034253	0.029732	0.022075	0.012821	0.047739	0.049608	0.033499	0.033882	0.036285	0.017975	0.018478	0.026074	0.015444	0.0238126	0.0777771	0.0772275	0.0288085	0.0255892	0.0348678	0.0152331	0.0252097	0.0285135	0.0211122	0.00500782	0.0255892	0.0486476	0.0418417	0.0398966	0.026383	0.0280067	0.0238238	0.0406879
85	0.06667	0.031137	0.036025	0.066843	0.018851	0.033135	0.012901	0.038945	0.01342	0.019037	0.036869	0.011637	0.012043	0.035112	0.053659	0.014542	0.03734	0.037171	0.074789	0.022216	0.020675	0.013216	0.030489	0.026028	0.030135	0.023493	0.024477	0.019169	0.022422	0.018367	0.0195818	0.0501606	0.0653563	0.064059	0.0357786	0.054842	0.0217075	0.0105564	0.0352495	0.0510997	0.0295383	0.0357786	0.0584591	0.0271159	0.0450724	0.038052	0.033198	0.031368	0.0093553
90	0.007216	0.012742	0.015733	0.024148	0.026233	0.034944	0.036545	0.015808	0.025737	0.036388	0.014729	0.022154	0.013702	0.012611	0.025902	0.015857	0.055746	0.081253	0.112354	0.026167	0.016917	0.028188	0.033584	0.01273	0.027539	0.039829	0.032101	0.01151	0.005613	0.015281	0.0241103	0.0519686	0.0176698	0.0841277	0.0219385	0.0705514	0.0191568	0.0228863	0.0518797	0.0171676	0.0070617	0.0219385	0.0578181	0.0266549	0.0439568	0.018967	0.0102166	0.0258372	0.0319457
95	0.021552	0.013658	0.013846	0.02711	0.052818	0.023716	0.034946	0.034831	0.037767	0.019431	0.017413	0.012555	0.015693	0.022934	0.054633	0.011446	0.036641	0.093167	0.122971	0.018908	0.01166	0.058449	0.007611	0.021046	0.039024	0.022258	0.024849	0.037581	0.022555	0.007727	0.0175887	0.0272595	0.0401699	0.0289077	0.00909336	0.0347912	0.0266055	0.0248425	0.0754509	0.0310432	0.0407909	0.00909336	0.0557841	0.038211	0.0457273	0.018711	0.0125017	0.0685	0.0306157
100	0.05308	0.027216	0.017492	0.035443	0.065387	0.049178	0.024366	0.030251	0.030843	0.018669	0.008917	0.01555	0.022519	0.039756	0.022755	0.031409	0.041387	0.083503	0.106613	0.013021	0.026721	0.026401	0.025444	0.022337	0.017502	0.013258	0.01066	0.014341	0.024339	0.023751	0.0192846	0.0268609	0.0217139	0.0405152	0.037514	0.0210028	0.0229394	0.0133328	0.0729219	0.0228217	0.0369411	0.037514	0.0261045	0.0143174	0.0156839	0.006143	0.00767207	0.0337046	0.0246049
105	0.059941	0.031881	0.015532	0.055703	0.042008	0.026674	0.066033	0.058066	0.047178	0.015726	0.011948	0.005288	0.02673	0.0554	0.005197	0.042223	0.053222	0.062297	0.075718	0.035069	0.004939	0.018914	0.019277	0.065683	0.071595	0.007846	0.018126	0.006068	0.010825	0.011345	0.039457	0.0656755	0.0691871	0.0435979	0.021409	0.0193751	0.00638139	0.0168524	0.0387169	0.0237272	0.0234538	0.021409	0.0223678	0.0161403	0.0186698	0.021984	0.00406984	0.0270533	0.0198724
110	0.008963	0.019238	0.047464	0.012897	0.040582	0.049803	0.080353	0.116267	0.025074	0.008176	0.014046	0.024392	0.005615	0.019748	0.031944	0.036031	0.028402	0.043893	0.079758	0.017116	0.023409	0.027407	0.018361	0.034943	0.045223	0.01439	0.011835	0.033043	0.024893	0.011992	0.0403577	0.0387162	0.0967068	0.0363867	0.0125815	0.0135893	0.0319085	0.0300527	0.0183445	0.0318667	0.0290746	0.0125815	0.0202491	0.011984	0.0297883	0.042577	0.0221639	0.0162314	0.0416054
115	0.041604	0.01055	0.02735	0.026804	0.050605	0.050088	0.011552	0.094974	0.029517	0.024061	0.036192	0.014993	0.01999	0.008701	0.014854	0.031457	0.031924	0.069242	0.085955	0.008917	0.019856	0.042823	0.023265	0.034139	0.017334	0.018986	0.011823	0.023486	0.021629	0.011555	0.0256604	0.0209111	0.0557421	0.0434241	0.015497	0.0102939	0.0169471	0.0252868	0.0205571	0.0314977	0.0426833	0.015497	0.0191704	0.0218563	0.0133726	0.02493	0.0095311	0.0281755	0.0296965
120	0.027309	0.010629	0.036825	0.025626	0.054949	0.032546	0.028234	0.031641	0.019715	0.009695	0.051935	0.022832	0.015867	0.049841	0.045498	0.039201	0.032693	0.061092	0.092281	0.026571	0.022515	0.062949	0.017384	0.022731	0.046116	0.015315	0.017198	0.020433	0.022094	0.018357	0.0202902	0.0544428	0.0621171	0.0533539	0.0306966	0.0103155	0.0280177	0.0149414	0.0181518	0.0518055	0.0428592	0.0306966	0.0168616	0.029222	0.0208902	0.015223	0.0229966	0.0126964	0.018226
125	0.014513	0.034923	0.032068	0.037388	0.054405	0.055245	0.01872	0.043435	0.013919	0.013111	0.015121	0.009235	0.026553	0.07156	0.043208	0.028346	0.021714	0.045772	0.051769	0.029156	0.03446	0.066855	0.036078	0.014999	0.026228	0.034891	0.023428	0.016421	0.013935	0.02948	0.0190635	0.0481039	0.0482069	0.0356189	0.0325747	0.0134862	0.0196622	0.0125304	0.0308492	0.057472	0.0316556	0.0325747	0.0400766	0.0109666	0.0358308	0.01937	0.00933523	0.00470235	0.0180724
130	0.027091	0.020762	0.01936	0.029715	0.01662	0.048916	0.040794	0.053014	0.020128	0.043299	0.020426	0.015104	0.035251	0.083271	0.010663	0.020224	0.040895	0.048766	0.072335	0.01579	0.042468	0.038555	0.015383	0.012165	0.011386	0.002019	0.008369	0.01661	0.01226	0.030182	0.00841577	0.0521317	0.0111411	0.0131749	0.0326152	0.0125704	0.0315173	0.0234868	0.0455396	0.0375232	0.0414136	0.0326152	0.00565217	0.0359169	0.0285458	0.024507	0.00942396	0.0291012	0.0179445
135	0.060927	0.050325	0.037759	0.054771	0.056635	0.042335	0.047328	0.077787	0.027703	0.024882	0.023903	0.01824	0.017477	0.090993	0.016483	0.027472	0.041779	0.039808	0.082205	0.021286	0.018428	0.011363	0.020846	0.016069	0.011655	0.038553	0.021572	0.016013	0.017864	0.010497	0.0441851	0.041338	0.0823085	0.0155766	0.0133383	0.0277121	0.0403639	0.0346379	0.0852264	0.0268099	0.0258692	0.0133383	0.0174814	0.0270735	0.0320199	0.017487	0.0121482	0.00545159	0.00924379
140	0.039249	0.005481	0.034256	0.020895	0.048934	0.014904	0.048954	0.074025	0.007565	0.02504	0.016752	0.029305	0.011389	0.05595	0.01132	0.018434	0.017286	0.032717	0.043602	0.008714	0.020121	0.012116	0.036081	0.034356	0.044583	0.017341	0.029553	0.009403	0.015614	0.008264	0.0321707	0.0845282	0.0788803	0.0475274	0.0509232	0.0409797	0.01088	0.0156002	0.0542408	0.0203398	0.0129182	0.0509232	0.0604439	0.033358	0.057841	0.027527	0.018299	0.0268038	0.0184969
145	0.062251	0.032414	0.02563	0.029324	0.013542	0.024204	0.032094	0.036235	0.054055	0.039692	0.043029	0.046211	0.024014	0.018075	0.045185	0.026893	0.017677	0.040932	0.036513	0.014564	0.017011	0.016542	0.030823	0.023248	0.036222	0.044218	0.027319	0.015957	0.022461	0.008797	0.0182814	0.0118391	0.0556884	0.0685786	0.0628976	0.0374982	0.0391459	0.0285073	0.0598339	0.0112952	0.0135297	0.0628976	0.0506344	0.0286297	0.0344401	0.04075	0.0354334	0.0386636	0.0111512
150	0.033767	0.034239	0.02057	0.032249	0.022328	0.019333	0.039931	0.068493	0.016803	0.029437	0.024294	0.046546	0.024917	0.029596	0.018994	0.038693	0.024571	0.027005	0.06252	0.018378	0.005885	0.021625	0.021333	0.01741	0.019907	0.018863	0.056923	0.01137	0.012371	0.013753	0.013994	0.0288763	0.0510482	0.0325465	0.0162417	0.0216211	0.0167582	0.0092563	0.0284913	0.0188107	0.0272536	0.0162417	0.0138057	0.0311474	0.0186571	0.024497	0.0435898	0.0193017	0.024814
155	0.055964	0.016498	0.031161	0.040924	0.044742	0.01882	0.04986	0.073555	0.039511	0.042041	0.074262	0.037176	0.019694	0.02866	0.020575	0.022507	0.020563	0.044862	0.065252	0.004674	0.006125	0.022622	0.026856	0.022399	0.029169	0.065216	0.071738	0.008925	0.020793	0.01547	0.0356869	0.0481375	0.0875195	0.0381633	0.0455208	0.0375857	0.0196385	0.0175074	0.0252876	0.0269357	0.0257613	0.0455208	0.027334	0.019218	0.0538274	0.005145	0.0201238	0.0354093	0.016712
160	0.085012	0.031436	0.021896	0.039831	0.014898	0.013741	0.025282	0.055034	0.041216	0.009599	0.015526	0.013546	0.004727	0.023906	0.0246	0.02969	0.020493	0.064341	0.090872	0.012189	0.013128	0.017105	0.015614	0.008294	0.016468	0.040186	0.02381	0.012875	0.012914	0.011988	0.0412259	0.0511422	0.0977714	0.0351034	0.0528359	0.0637389	0.0304031	0.00546826	0.0222602	0.0345035	0.013289	0.0528359	0.0369758	0.019895	0.0439597	0.023998	0.0390287	0.0499246	0.0373922
165	0.089555	0.023571	0.07407	0.036051	0.018347	0.018444	0.010032	0.017505	0.070581	0.015851	0.040209	0.031894	0.020642	0.010422	0.021455	0.020151	0.015748	0.030402	0.039128	0.013771	0.017683	0.025436	0.033136	0.026838	0.018311	0.012428	0.024559	0.021279	0.015859	0.01776	0.0401225	0.0592264	0.0637179	0.0159124	0.0457069	0.0847364	0.050528	0.0331381	0.0794373	0.050638	0.014457	0.0457069	0.0497193	0.0370938	0.043916	0.005941	0.0171575	0.0460585	0.00488205
170	0.034919	0.035049	0.060187	0.029749	0.030333	0.026822	0.033902	0.069092	0.031357	0.031512	0.009528	0.007795	0.025661	0.021832	0.031124	0.03238	0.018985	0.049272	0.051076	0.015584	0.015899	0.012967	0.022058	0.024369	0.025744	0.038914	0.051186	0.01599	0.009325	0.014171	0.0429894	0.0705348	0.0735834	0.0257878	0.0150079	0.0205688	0.0211392	0.0427363	0.129634	0.0127771	0.0160522	0.0150079	0.0411832	0.0153673	0.0445247	0.037724	0.0223779	0.0283811	0.0497734
175	0.054593	0.03323	0.053085	0.046342	0.012091	0.023973	0.011488	0.028319	0.02404	0.01183	0.016614	0.012669	0.031181	0.028775	0.094642	0.020383	0.03103	0.063254	0.069748	0.017507	0.019827	0.025941	0.03674	0.010312	0.019133	0.024607	0.059143	0.026019	0.003358	0.011879	0.0196692	0.0608685	0.0654595	0.0568897	0.0595731	0.0358274	0.0255136	0.0342518	0.154408	0.024109	0.00694077	0.0595731	0.0275251	0.0417218	0.0427446	0.0152	0.0100831	0.0408768	0.0380171
180	0.060896	0.04244	0.037639	0.021338	0.033877	0.024252	0.038462	0.016769	0.021384	0.035974	0.008352	0.014994	0.015542	0.023788	0.02531	0.023829	0.03474	0.016315	0.033506	0.009149	0.019194	0.048633	0.04365	0.015069	0.02734	0.013762	0.027941	0.026681	0.025869	0.021895	0.0291254	0.0652287	0.0437458	0.0413429	0.0815064	0.0528378	0.0370734	0.0119341	0.0984575	0.016154	0.0197284	0.0815064	0.0331524	0.062141	0.0625685	0.024801	0.012692	0.0391105	0.0287096
185	0.078408	0.031829	0.046269	0.052062	0.01076	0.012839	0.036834	0.03004	0.014126	0.002674	0.021024	0.044392	0.014216	0.056568	0.041166	0.028222	0.034417	0.032515	0.057093	0.008223	0.018483	0.023458	0.020773	0.010423	0.010199	0.005129	0.019276	0.017011	0.023466	0.033009	0.0250632	0.0727284	0.0420781	0.024747	0.0470378	0.0571008	0.0158654	0.0105483	0.00650545	0.040658	0.0329479	0.0470378	0.0467839	0.0199144	0.0529319	0.020634	0.0281822	0.0478683	0.0293935
190	0.068177	0.034651	0.056308	0.040205	0.025643	0.01852	0.017531	0.038081	0.021099	0.030623	0.022896	0.014853	0.007106	0.043396	0.036376	0.017931	0.023769	0.040823	0.038412	0.014338	0.027799	0.01871	0.024923	0.010527	0.015262	0.025847	0.035318	0.03987	0.037341	0.031436	0.0281448	0.0554811	0.0448691	0.0654018	0.0468463	0.0890506	0.0287047	0.0568429	0.0193792	0.0466972	0.0456334	0.0468463	0.0394932	0.0468704	0.026583	0.021239	0.0220651	0.0541116	0.0298475
195	0.02543	0.02419	0.010561	0.0335	0.019613	0.038577	0.035417	0.035438	0.028557	0.010713	0.021471	0.004591	0.015315	0.023449	0.03858	0.041856	0.016351	0.064618	0.051591	0.021817	0.018184	0.037685	0.010067	0.009285	0.013795	0.047482	0.010158	0.037799	0.008102	0.020518	0.0256007	0.0383153	0.0250406	0.0760459	0.0364121	0.0862033	0.0175644	0.0505954	0.0296046	0.0443486	0.0189969	0.0364121	0.0171006	0.0139233	0.0250264	0.045515	0.0305885	0.0260983	0.0218531
200	0.025313	0.028975	0.040103	0.033643	0.02585	0.008181	0.033302	0.01243	0.037014	0.012452	0.007873	0.040222	0.007039	0.033343	0.017138	0.012655	0.021846	0.036289	0.026044	0.011992	0.021514	0.032529	0.023754	0.002513	0.008896	0.023248	0.022902	0.024418	0.010337	0.013478	0.0729489	0.0865648	0.121321	0.0768078	0.0515982	0.0824646	0.0131891	0.0141453	0.0560167	0.0226645	0.0508087	0.0515982	0.0187349	0.0353715	0.0225704	0.045355	0.0368373	0.0514236	0.0188335
205	0.034406	0.043366	0.051457	0.031769	0.022761	0.033236	0.04638	0.026823	0.027973	0.010511	0.008039	0.014064	0.010219	0.00684	0.032486	0.021163	0.041525	0.033505	0.022095	0.0183	0.019301	0.034028	0.020249	0.009463	0.012213	0.023172	0.03816	0.01583	0.030429	0.017749	0.037877	0.0607924	0.0709512	0.0569414	0.0241164	0.0734559	0.0317448	0.0196103	0.0929171	0.0437232	0.0348144	0.0241164	0.0204412	0.00856462	0.0134853	0.037437	0.0507886	0.0644598	0.0526222
210	0.047462	0.032283	0.030875	0.027344	0.009673	0.008854	0.010928	0.009374	0.01418	0.016601	0.018381	0.004333	0.013193	0.03037	0.028853	0.01582	0.057439	0.060278	0.019541	0.01748	0.012816	0.012794	0.021	0.013464	0.025907	0.044135	0.034834	0.010547	0.008693	0.010238	0.0280321	0.0558973	0.0333893	0.0137672	0.0440783	0.0454908	0.027307	0.034687	0.0775659	0.035395	0.0255725	0.0440783	0.0231079	0.0470703	0.0472705	0.036183	0.0256462	0.0596041	0.0443702
215	0.075958	0.042722	0.031302	0.051047	0.010526	0.010369	0.017948	0.022435	0.027228	0.021148	0.018745	0.019633	0.024848	0.019451	0.010487	0.012718	0.023997	0.036986	0.044547	0.013429	0.015776	0.021563	0.02	0.013282	0.021671	0.011563	0.030962	0.013336	0.008724	0.0036	0.0289247	0.046522	0.0151983	0.0274472	0.0452289	0.0508648	0.0371816	0.0444488	0.0341363	0.0267604	0.0279666	0.0452289	0.0252264	0.0235658	0.0485502	0.036731	0.0244651	0.0494577	0.0293407
220	0.051599	0.028454	0.038564	0.038479	0.011846	0.021741	0.026992	0.033441	0.039173	0.040062	0.034746	0.022809	0.034031	0.021136	0.022106	0.022353	0.015859	0.050466	0.049903	0.011513	0.013701	0.017719	0.015153	0.018545	0.010082	0.007116	0.016086	0.011875	0.007369	0.020211	0.0192159	0.0306063	0.0129037	0.0345903	0.0191233	0.0133644	0.0234794	0.0303549	0.00785318	0.0255271	0.0613922	0.0191233	0.00515118	0.0567041	0.0190017	0.052917	0.0272828	0.0655111	0.0362976
225	0.026184	0.042732	0.020445	0.035504	0.019387	0.0136	0.019994	0.023753	0.016307	0.041885	0.006807	0.003931	0.037089	0.037059	0.022281	0.030321	0.035686	0.051786	0.067682	0.030924	0.015405	0.033023	0.020961	0.016449	0.012968	0.006106	0.033419	0.010466	0.012199	0.020085	0.0232089	0.0470354	0.0487517	0.0229938	0.0165284	0.012155	0.0331279	0.0216874	0.056392	0.0393778	0.0240741	0.0165284	0.0475998	0.0174237	0.0419657	0.023239	0.0228336	0.0604503	0.0237684
230	0.025021	0.010039	0.017549	0.023039	0.038479	0.018978	0.0582	0.026228	0.01664	0.034248	0.020072	0.011635	0.021063	0.028397	0.016905	0.010862	0.030402	0.023832	0.057502	0.032276	0.031328	0.048851	0.009269	0.023443	0.022124	0.012819	0.0277	0.008456	0.017768	0.011619	0.0121988	0.0516184	0.0699784	0.0512211	0.0365965	0.0554506	0.0286638	0.0565831	0.080231	0.0265994	0.0265023	0.0365965	0.0264397	0.0285366	0.0211287	0.045215	0.0164959	0.0538815	0.0358999
235	0.05512	0.039012	0.009273	0.01954	0.036998	0.014596	0.040218	0.011729	0.042132	0.044652	0.036448	0.016247	0.013254	0.020946	0.026623	0.017285	0.016841	0.02541	0.024847	0.043664	0.020455	0.051689	0.014734	0.013347	0.011043	0.011128	0.037804	0.01513	0.02044	0.015635	0.0551312	0.0246858	0.0745997	0.0739673	0.0223872	0.0327391	0.0104922	0.0229641	0.0304632	0.0232253	0.0372747	0.0223872	0.0398892	0.0342848	0.0349319	0.010545	0.0145004	0.0162835	0.0220191
240	0.074007	0.046873	0.01562	0.057645	0.035557	0.02924	0.045899	0.039359	0.021949	0.024387	0.02756	0.039919	0.01486	0.021278	0.028008	0.008884	0.029623	0.047707	0.043988	0.03444	0.037726	0.03824	0.027735	0.019054	0.026236	0.020156	0.009647	0.021149	0.005946	0.016533	0.0297862	0.00478266	0.0271434	0.041954	0.0443713	0.0272112	0.0422893	0.0543978	0.0472226	0.0213479	0.0332976	0.0443713	0.04266	0.030981	0.0595485	0.023564	0.00861799	0.0274663	0.026912
245	0.049189	0.02991	0.01298	0.027526	0.034907	0.017948	0.040957	0.049257	0.013709	0.008261	0.022666	0.025302	0.030982	0.021328	0.021734	0.020628	0.017317	0.041238	0.05937	0.015459	0.014688	0.022708	0.004023	0.025727	0.033167	0.021227	0.019471	0.020196	0.006641	0.011505	0.0665627	0.0677584	0.143011	0.0406894	0.00396111	0.0211563	0.0135657	0.0344249	0.0411443	0.0344142	0.0369475	0.00396111	0.0506132	0.0189858	0.0439165	0.032698	0.00430743	0.0724503	0.0405501
250	0.022657	0.030282	0.011118	0.027309	0.036152	0.008638	0.015614	0.015892	0.021841	0.004377	0.010031	0.013348	0.035714	0.033354	0.029486	0.037678	0.022861	0.011941	0.019792	0.019989	0.032784	0.026037	0.012076	0.016258	0.026475	0.026662	0.030323	0.015344	0.01159	0.01635	0.0479578	0.0948553	0.12293	0.0472045	0.0113077	0.0166692	0.0136253	0.0113767	0.0704201	0.0123409	0.0163826	0.0113077	0.0345843	0.0230598	0.0379754	0.024821	0.0192939	0.0499679	0.00804158
255	0.023026	0.042723	0.020957	0.021218	0.011538	0.011038	0.026088	0.031119	0.027448	0.021602	0.01845	0.01466	0.018507	0.017461	0.023586	0.037955	0.015416	0.019591	0.02812	0.02383	0.040941	0.028639	0.00655	0.016375	0.026751	0.029938	0.008662	0.024392	0.020457	0.010365	0.0589329	0.067281	0.089189	0.0376162	0.0387447	0.0504798	0.0310132	0.0239748	0.0859643	0.0180849	0.0259561	0.0387447	0.0395756	0.0211706	0.0496612	0.041467	0.0250202	0.0215235	0.0197074
260	0.052131	0.029722	0.032158	0.01542	0.051829	0.045838	0.03407	0.033535	0.009644	0.020502	0.023902	0.028564	0.041167	0.03607	0.039874	0.031747	0.01263	0.027872	0.017791	0.016356	0.029345	0.013454	0.029885	0.020645	0.021388	0.022934	0.009831	0.030226	0.0142	0.03463	0.0318781	0.0703063	0.0589944	0.025594	0.046478	0.0437762	0.0116123	0.0167561	0.053319	0.0263034	0.0123818	0.046478	0.0199707	0.0341553	0.0118894	0.025678	0.0206417	0.0298237	0.0126726
265	0.073419	0.051597	0.00564	0.034007	0.034929	0.042444	0.037071	0.022772	0.065384	0.038418	0.024964	0.038918	0.027708	0.044982	0.058843	0.035197	0.031768	0.012346	0.013098	0.019386	0.02689	0.047531	0.050382	0.033739	0.053113	0.039491	0.012994	0.015587	0.005908	0.036981	0.0458757	0.0295139	0.0639719	0.0349722	0.0295634	0.0279253	0.0102957	0.0327611	0.0221037	0.031246	0.0127904	0.0295634	0.0394089	0.0265822	0.0389673	0.030489	0.0198481	0.0265525	0.0435383
270	0.068337	0.06798	0.040669	0.046756	0.023764	0.015281	0.036358	0.018533	0.020234	0.019518	0.016663	0.032643	0.011816	0.038832	0.048825	0.030141	0.01964	0.034628	0.030644	0.020551	0.022009	0.047719	0.017314	0.019596	0.017072	0.02364	0.007642	0.025103	0.017706	0.019338	0.0423146	0.0360233	0.0649798	0.0413865	0.0651698	0.0495756	0.0372792	0.0489604	0.0948962	0.0308021	0.0145304	0.0651698	0.050502	0.02718	0.0345792	0.022214	0.00766361	0.0121215	0.0454621
275	0.05538	0.036735	0.038708	0.018351	0.033306	0.011502	0.045803	0.038249	0.078149	0.035788	0.045367	0.017955	0.029366	0.019782	0.026153	0.031845	0.016766	0.024542	0.033928	0.033167	0.023649	0.015512	0.058639	0.027685	0.02058	0.013546	0.019003	0.016179	0.03048	0.011621	0.0343427	0.0590243	0.0630751	0.0462966	0.0677555	0.0999923	0.0397608	0.0282636	0.0755038	0.032588	0.0431081	0.0677555	0.0411701	0.0365976	0.0267112	0.039036	0.0305642	0.0382651	0.0202242
280	0.071061	0.051144	0.039827	0.051136	0.022807	0.016088	0.024498	0.035394	0.028988	0.024311	0.034881	0.016089	0.031773	0.034338	0.038288	0.042211	0.013246	0.024528	0.050451	0.026866	0.045186	0.006765	0.021183	0.015202	0.02106	0.017551	0.02694	0.018828	0.022354	0.025189	0.0221779	0.0331311	0.0209184	0.0500993	0.0384745	0.0777095	0.0398015	0.0255935	0.0360056	0.0219359	0.021356	0.0384745	0.0316071	0.0402673	0.0248562	0.015457	0.0246319	0.0350762	0.0188466
285	0.059282	0.037653	0.016804	0.039886	0.026412	0.012608	0.048383	0.070316	0.042556	0.04588	0.022524	0.021071	0.02289	0.032419	0.058702	0.031926	0.01633	0.018044	0.041924	0.03597	0.04589	0.040355	0.036183	0.005869	0.012314	0.018544	0.024841	0.049323	0.014734	0.01435	0.0282614	0.0666084	0.021577	0.0211693	0.0279222	0.0129128	0.0221957	0.0318814	0.0365309	0.0367064	0.0331699	0.0279222	0.0404913	0.0372879	0.0543242	0.00416	0.0163486	0.0554613	0.0133649
290	0.052057	0.036999	0.050584	0.031851	0.026354	0.013091	0.040179	0.076892	0.053981	0.026668	0.013976	0.016487	0.033281	0.080732	0.101787	0.039843	0.015782	0.042354	0.022882	0.022806	0.022186	0.04684	0.006396	0.018039	0.03184	0.023982	0.032044	0.011266	0.028606	0.02631	0.0456479	0.0576993	0.0788091	0.0343982	0.0517271	0.0420737	0.0179655	0.0256491	0.0574335	0.0521925	0.030487	0.0517271	0.05792	0.0454276	0.0633694	0.023188	0.0108783	0.0133608	0.0248514
295	0.035762	0.061741	0.040132	0.02717	0.030096	0.013245	0.008445	0.024499	0.048674	0.034924	0.025342	0.039337	0.025143	0.024039	0.018711	0.024399	0.030201	0.050079	0.035068	0.011424	0.009816	0.020488	0.029198	0.014477	0.018033	0.021153	0.008576	0.007564	0.020474	0.032697	0.044609	0.00865048	0.0521156	0.0250345	0.0396657	0.0720203	0.0219891	0.0298092	0.020809	0.0297529	0.0158362	0.0396657	0.0624361	0.0180488	0.0315567	0.010406	0.0118404	0.0234712	0.0199489
300	0.038932	0.02076	0.028822	0.05943	0.031148	0.010284	0.012958	0.043811	0.023904	0.016823	0.012572	0.013492	0.018946	0.046695	0.0446	0.036521	0.015775	0.024376	0.030549	0.034277	0.025775	0.014492	0.032731	0.019495	0.019049	0.015249	0.029986	0.020548	0.018389	0.009177	0.0210076	0.023457	0.0280118	0.0637276	0.0562735	0.0761836	0.0235831	0.0260028	0.0479553	0.020751	0.0222568	0.0562735	0.0356827	0.0263969	0.0274199	0.030195	0.0432691	0.0363568	0.0332294
305	0.050399	0.045565	0.033405	0.043085	0.021109	0.01202	0.038341	0.061162	0.011201	0.021843	0.025837	0.019332	0.03185	0.037718	0.032962	0.053977	0.01216	0.006424	0.017056	0.021983	0.006176	0.029216	0.024501	0.044052	0.041867	0.006857	0.007015	0.024002	0.0187	0.014274	0.0403285	0.0674899	0.0468088	0.0658736	0.016925	0.0504193	0.0308095	0.0287543	0.0250562	0.00832138	0.0185511	0.016925	0.0253743	0.0219888	0.0113467	0.03307	0.028386	0.0311769	0.0210812
310	0.035329	0.027955	0.021963	0.03056	0.044227	0.016225	0.052087	0.057067	0.039576	0.04127	0.030427	0.015203	0.014198	0.020395	0.021931	0.052624	0.024117	0.029747	0.031901	0.02365	0.016644	0.04245	0.016716	0.021078	0.043339	0.034941	0.017038	0.026251	0.020813	0.025406	0.0295132	0.0293743	0.0449415	0.0480237	0.0634076	0.0556844	0.0371826	0.0132656	0.0474666	0.0359178	0.0112844	0.0634076	0.0354745	0.0386594	0.0454314	0.038723	0.00601273	0.0116335	0.0354356
315	0.040364	0.026912	0.019295	0.016929	0.03255	0.028761	0.012258	0.048934	0.020242	0.006143	0.027935	0.010658	0.028556	0.017263	0.025555	0.016375	0.015781	0.048998	0.030645	0.014407	0.017563	0.016747	0.018967	0.023745	0.012261	0.012035	0.015055	0.034301	0.019512	0.022163	0.0469388	0.035529	0.0693668	0.0429282	0.0270154	0.0369815	0.0116606	0.0130315	0.015303	0.0257137	0.0359426	0.0270154	0.0152572	0.0307315	0.0504025	0.039444	0.0283828	0.0538917	0.0234933
320	0.09148	0.034291	0.016106	0.054297	0.03122	0.022438	0.014969	0.02785	0.032119	0.031435	0.042068	0.022749	0.031222	0.024613	0.062409	0.046088	0.013868	0.036072	0.040869	0.032944	0.020979	0.020694	0.026867	0.023193	0.029817	0.046011	0.052595	0.022621	0.026644	0.021029	0.0172707	0.0608213	0.0588531	0.061775	0.0431462	0.0552025	0.0202638	0.0277028	0.0219163	0.0651226	0.0156205	0.0431462	0.0203045	0.0181578	0.0196395	0.022942	0.0177704	0.0371175	0.00450161
325	0.088379	0.044631	0.041421	0.083487	0.041423	0.056744	0.024879	0.054371	0.056963	0.01609	0.030791	0.019893	0.022801	0.044075	0.058365	0.046536	0.01363	0.028513	0.005457	0.04058	0.014703	0.022013	0.048607	0.013062	0.020882	0.063184	0.040745	0.013086	0.032424	0.014133	0.0129989	0.0405907	0.0623966	0.0105856	0.058078	0.0448096	0.00872602	0.0213836	0.0342382	0.0487364	0.0392536	0.058078	0.0100033	0.0141553	0.0205131	0.031183	0.0317123	0.0405077	0.0172996
330	0.048169	0.028829	0.052679	0.084459	0.020542	0.022965	0.049685	0.031776	0.020521	0.006334	0.044624	0.016563	0.026183	0.047848	0.016215	0.050913	0.022147	0.039136	0.017433	0.024721	0.016185	0.020814	0.021861	0.006191	0.008482	0.022613	0.010821	0.026281	0.01506	0.036453	0.0226528	0.0152429	0.0163046	0.0461121	0.0327693	0.0316421	0.0231905	0.00766565	0.0564865	0.0295193	0.0465966	0.0327693	0.0237344	0.0350702	0.0364347	0.030062	0.0171889	0.0573088	0.00937173
335	0.0556	0.039355	0.025595	0.050622	0.058704	0.022309	0.055004	0.052846	0.051457	0.029732	0.0337	0.030643	0.032974	0.011282	0.019477	0.038095	0.00588	0.017992	0.010434	0.02539	0.020627	0.047667	0.016881	0.017784	0.015698	0.045631	0.017659	0.020016	0.014288	0.014602	0.015968	0.0100895	0.0193271	0.0566879	0.0360773	0.0362044	0.0175613	0.0296758	0.0675364	0.021538	0.00897124	0.0360773	0.0462127	0.016835	0.0645639	0.027618	0.0201794	0.0294799	0.0166249
340	0.039289	0.03976	0.009057	0.018722	0.035885	0.031932	0.023982	0.03265	0.051322	0.033381	0.037175	0.042224	0.019605	0.037702	0.037866	0.044271	0.010669	0.040088	0.020588	0.039332	0.023195	0.019794	0.007261	0.009883	0.010741	0.031577	0.012795	0.011261	0.019439	0.028066	0.0371357	0.0427949	0.0553236	0.00935356	0.0336267	0.0697663	0.0288617	0.0477314	0.0055052	0.0236677	0.0324842	0.0336267	0.0359949	0.0225523	0.0456174	0.02233	0.013128	0.0287105	0.0153116
345	0.024708	0.04288	0.022894	0.011468	0.013014	0.00932	0.033963	0.037904	0.023476	0.023145	0.037438	0.041244	0.017543	0.014014	0.037494	0.033313	0.026056	0.030466	0.009284	0.023144	0.006985	0.019751	0.023909	0.02449	0.030346	0.016338	0.01232	0.03789	0.020206	0.023319	0.051004	0.0280758	0.0898941	0.0192447	0.0105811	0.0462906	0.046444	0.057985	0.0517994	0.0370371	0.0314807	0.0105811	0.0130539	0.032837	0.0340088	0.033416	0.0248978	0.0398422	0.00638752
350	0.021686	0.011316	0.036353	0.028408	0.026911	0.018388	0.043616	0.046173	0.021084	0.015391	0.012844	0.034249	0.01714	0.013309	0.036884	0.024932	0.025339	0.023949	0.025348	0.030514	0.027587	0.048149	0.021847	0.034844	0.017603	0.01386	0.010612	0.018138	0.00984	0.030608	0.0259191	0.0427142	0.0497788	0.0185991	0.0174581	0.0229455	0.0239748	0.040109	0.10639	0.0434471	0.0290708	0.0174581	0.0305162	0.0401198	0.0397322	0.010784	0.0179315	0.0172665	0.0226021
355	0.054894	0.01265	0.024388	0.014184	0.045844	0.02251	0.04207	0.041531	0.06626	0.030107	0.017805	0.011773	0.023649	0.088875	0.089566	0.0258	0.015502	0.026507	0.027723	0.013479	0.018433	0.039164	0.046044	0.026565	0.029407	0.021085	0.005932	0.021543	0.01194	0.027242	0.0153085	0.00924977	0.0192655	0.023292	0.0253147	0.0322939	0.0552332	0.0444621	0.0942604	0.0435229	0.0449138	0.0253147	0.0546696	0.0168777	0.0487247	0.05196	0.0309815	0.0550627	0.0333867
360	0.021111	0.02779	0.049679	0.028117	0.047299	0.043345	0.047894	0.021904	0.065269	0.03104	0.032308	0.030821	0.042765	0.033103	0.038774	0.018576	0.018756	0.010979	0.018925	0.005364	0.016802	0.019208	0.020115	0.023216	0.008567	0.018327	0.005219	0.027641	0.016877	0.022069	0.0273268	0.0288426	0.0576216	0.0323986	0.0121185	0.0513716	0.0340706	0.0248842	0.0332711	0.0330529	0.0174602	0.0121185	0.0264067	0.0213147	0.0360249	0.035532	0.0383921	0.0360103	0.0279473
365	0.04009	0.023526	0.027075	0.026625	0.026377	0.012552	0.039236	0.026485	0.034643	0.033768	0.0217	0.013402	0.028602	0.054808	0.038806	0.054656	0.001946	0.04311	0.028374	0.010438	0.021516	0.010128	0.03102	0.029796	0.03682	0.052227	0.03579	0.023779	0.041913	0.044597	0.0444775	0.0530223	0.123628	0.0208827	0.0240981	0.0419896	0.0371852	0.0228631	0.0538196	0.0358261	0.0241649	0.0240981	0.047949	0.0170025	0.0155339	0.006857	0.0187893	0.014239	0.0157035
370	0.03344	0.02846	0.022307	0.046081	0.043298	0.035767	0.03037	0.051722	0.010634	0.018953	0.02833	0.018003	0.035906	0.018584	0.022658	0.050761	0.013907	0.018961	0.013452	0.018614	0.01589	0.011344	0.020668	0.010705	0.013458	0.01805	0.026949	0.029207	0.011963	0.018899	0.073727	0.0656759	0.158902	0.0295797	0.0076902	0.0106469	0.0034823	0.0355205	0.0403621	0.00697836	0.0214247	0.0076902	0.0301992	0.00789868	0.00785578	0.020131	0.0158252	0.00294402	0.0166661
375	0.061852	0.025743	0.031712	0.043222	0.032707	0.019482	0.020026	0.0559	0.025436	0.035075	0.018138	0.014221	0.031299	0.01066	0.023303	0.023937	0.037807	0.035223	0.020453	0.01341	0.012796	0.029095	0.004846	0.015339	0.035372	0.0184	0.015218	0.022027	0.040923	0.024605	0.0603595	0.0300912	0.113227	0.0325325	0.00860053	0.0244207	0.0331654	0.00788886	0.0593974	0.0480437	0.0178143	0.00860053	0.0241951	0.0111442	0.0362662	0.008416	0.00682531	0.0523344	0.0247381
380	0.035632	0.033992	0.036478	0.036667	0.019523	0.016035	0.0249	0.039872	0.030204	0.033672	0.025429	0.042037	0.014484	0.020081	0.022115	0.022155	0.015234	0.017888	0.01682	0.017855	0.005085	0.041384	0.012746	0.013429	0.016161	0.026724	0.010337	0.030278	0.026542	0.032593	0.0570574	0.115936	0.133552	0.0321705	0.0511714	0.0356074	0.0251846	0.0255821	0.0634486	0.0479223	0.0107943	0.0511714	0.042726	0.00986667	0.0676055	0.031039	0.0265677	0.0390334	0.012166
385	0.030883	0.003445	0.009127	0.017987	0.06728	0.023095	0.031483	0.060599	0.009686	0.010711	0.042255	0.03548	0.006333	0.026272	0.019303	0.034789	0.030496	0.020132	0.038744	0.007921	0.013613	0.02059	0.022558	0.005367	0.004367	0.008168	0.015834	0.023005	0.010244	0.034908	0.0265272	0.035872	0.0440037	0.0248361	0.031526	0.0166407	0.0139143	0.0202098	0.0589152	0.024793	0.0186675	0.031526	0.0629358	0.0267186	0.0737219	0.050587	0.0411405	0.0448072	0.0227052
390	0.055002	0.01849	0.017512	0.047971	0.069557	0.050951	0.042307	0.038436	0.032416	0.020229	0.033107	0.035043	0.023716	0.062696	0.044368	0.037826	0.022189	0.063701	0.066628	0.013885	0.010754	0.031117	0.031994	0.003422	0.008425	0.028314	0.011895	0.035034	0.03276	0.038788	0.0646307	0.0468895	0.0412716	0.0578577	0.0337668	0.0509509	0.0119079	0.0471266	0.0524853	0.0398229	0.0141762	0.0337668	0.0238681	0.0171674	0.0190124	0.039972	0.0362274	0.0325603	0.0092346
395	0.063682	0.035562	0.024716	0.081258	0.030561	0.019096	0.047107	0.0544	0.022533	0.025428	0.030604	0.044909	0.007038	0.041139	0.006693	0.01944	0.026929	0.042802	0.038904	0.002791	0.011622	0.015615	0.03691	0.008418	0.008803	0.031923	0.019209	0.042474	0.054335	0.030059	0.0160267	0.0454948	0.0436926	0.0383657	0.0380696	0.0492964	0.0214306	0.0164911	0.0414499	0.016384	0.0271785	0.0380696	0.0275305	0.021419	0.0310328	0.026363	0.0181672	0.0770142	0.0138756
400	0.014744	0.015902	0.034415	0.069926	0.004916	0.033273	0.019597	0.058766	0.034571	0.037616	0.045677	0.031345	0.011848	0.029792	0.030632	0.010441	0.051185	0.042182	0.091332	0.024111	0.026178	0.057635	0.033797	0.007772	0.008761	0.009242	0.034057	0.037195	0.016363	0.013762	0.0400391	0.0455104	0.0539128	0.0425615	0.0600157	0.0897762	0.0446639	0.023092	0.0245442	0.023835	0.0206795	0.0600157	0.019172	0.0334639	0.00859903	0.017594	0.0316897	0.041501	0.0333291
405	0.018246	0.023532	0.016196	0.045222	0.064111	0.028293	0.030832	0.050532	0.023316	0.012297	0.044699	0.014732	0.010705	0.005581	0.012528	0.011841	0.051567	0.02154	0.116583	0.00737	0.023606	0.049599	0.029219	0.023978	0.044871	0.014031	0.034813	0.040084	0.011758	0.034226	0.0478925	0.0509934	0.0369201	0.0204771	0.0379328	0.0679535	0.00508077	0.0415128	0.0187433	0.0289949	0.0308345	0.0379328	0.0159336	0.013867	0.0397022	0.009671	0.0159207	0.0196371	0.0193639
410	0.022242	0.018141	0.015601	0.032289	0.086338	0.055246	0.073377	0.121412	0.015189	0.020021	0.016889	0.006895	0.013915	0.037681	0.015862	0.01193	0.048324	0.042505	0.059792	0.024897	0.031113	0.053181	0.035938	0.02051	0.030512	0.018229	0.016101	0.043584	0.025347	0.002934	0.0237345	0.0124073	0.0289141	0.054063	0.0298017	0.0479043	0.0368634	0.0211457	0.0219267	0.0226775	0.0267806	0.0298017	0.0383062	0.0172863	0.0354887	0.028957	0.0294211	0.0351676	0.0325373
415	0.018196	0.025067	0.030734	0.068358	0.054727	0.015671	0.050107	0.067485	0.008408	0.023375	0.03069	0.013703	0.012747	0.021809	0.014373	0.018191	0.031817	0.060574	0.065425	0.028204	0.032523	0.040102	0.033393	0.016666	0.044881	0.013073	0.01492	0.048869	0.018011	0.027807	0.0100768	0.0430856	0.0192508	0.0765069	0.00614696	0.0524002	0.0522982	0.0191254	0.0442226	0.00368384	0.00679461	0.00614696	0.0224927	0.012792	0.0204876	0.02418	0.017055	0.0128093	0.0123066
420	0.027283	0.018643	0.038489	0.081893	0.032753	0.012103	0.014441	0.042519	0.052878	0.023871	0.045131	0.027662	0.009975	0.010498	0.007833	0.007329	0.01037	0.036925	0.052938	0.030932	0.024364	0.026179	0.027374	0.026634	0.03482	0.019358	0.008638	0.024861	0.019627	0.031205	0.0195814	0.0507333	0.0211601	0.0390845	0.0430377	0.0487551	0.0180934	0.0197453	0.0352817	0.0114691	0.027327	0.0430377	0.036584	0.0223516	0.0552311	0.023522	0.0281889	0.0254955	0.0340996
425	0.038025	0.031665	0.047048	0.109952	0.033818	0.032457	0.039793	0.064643	0.024179	0.009097	0.036801	0.04284	0.029558	0.014174	0.004785	0.018193	0.01918	0.029599	0.050403	0.009817	0.022393	0.011867	0.022886	0.0263	0.056069	0.013555	0.014102	0.021727	0.028941	0.018795	0.0238082	0.054547	0.0438233	0.0323608	0.0513158	0.0719839	0.0317722	0.0388471	0.0196755	0.0150468	0.0172335	0.0513158	0.0146826	0.0116555	0.0454153	0.041939	0.0360739	0.0291697	0.038332
430	0.015338	0.009308	0.019861	0.041828	0.067078	0.036611	0.042138	0.077438	0.022845	0.028843	0.008292	0.025107	0.026469	0.01647	0.050583	0.040013	0.027417	0.02953	0.049027	0.015198	0.018804	0.011263	0.033203	0.014635	0.058643	0.023723	0.033045	0.051987	0.016711	0.00794	0.0327372	0.0339193	0.0867	0.0462978	0.0426713	0.0541442	0.0234887	0.0107747	0.0105175	0.0310317	0.0149635	0.0426713	0.0252148	0.0252544	0.0306502	0.048916	0.0350424	0.04452	0.0315563
435	0.055254	0.045074	0.043321	0.042768	0.08759	0.035979	0.041103	0.123344	0.037604	0.013886	0.032228	0.025195	0.04149	0.020566	0.061585	0.018853	0.0045	0.035601	0.03479	0.010097	0.017224	0.018496	0.034829	0.013934	0.050639	0.010028	0.019732	0.034805	0.027596	0.021248	0.0248258	0.0294086	0.0962048	0.0259961	0.0229431	0.0383766	0.0272546	0.0087644	0.0272353	0.0322107	0.0277531	0.0229431	0.0182337	0.0198513	0.0118673	0.01531	0.0288965	0.0407706	0.0121374
440	0.059943	0.020557	0.04013	0.051238	0.092969	0.017097	0.030563	0.126578	0.010924	0.015049	0.013449	0.029158	0.013391	0.020978	0.027628	0.030417	0.021473	0.032406	0.048209	0.015495	0.035345	0.054671	0.028285	0.03333	0.051177	0.019127	0.025376	0.019073	0.01226	0.039599	0.0129127	0.0466596	0.0364912	0.0191052	0.0583895	0.0732252	0.0344386	0.0154646	0.0616142	0.0157789	0.0125562	0.0583895	0.0146095	0.0289341	0.0209136	0.046823	0.0347025	0.0363719	0.0381516
445	0.047448	0.028951	0.046294	0.023171	0.056794	0.046403	0.04763	0.027509	0.035609	0.012206	0.035722	0.030634	0.004399	0.04523	0.030404	0.092789	0.03506	0.042078	0.097214	0.022088	0.026798	0.069625	0.041572	0.04419	0.081113	0.028428	0.019415	0.032451	0.027735	0.030281	0.0186042	0.0172444	0.032498	0.0728241	0.0392036	0.0368529	0.0158699	0.00840803	0.0218139	0.032897	0.0104428	0.0392036	0.0267702	0.0355239	0.0272097	0.011233	0.0114408	0.0197085	0.0119778
450	0.009624	0.015443	0.029178	0.027794	0.007804	0.009071	0.035175	0.057254	0.026848	0.027354	0.013809	0.026322	0.031342	0.023513	0.059418	0.047563	0.049252	0.015855	0.091966	0.017064	0.013006	0.031646	0.031171	0.022927	0.04818	0.008803	0.039389	0.02629	0.008949	0.018372	0.0382646	0.0379444	0.0376381	0.0412601	0.0322136	0.0332965	0.0187096	0.0266814	0.0677878	0.0224554	0.0293025	0.0322136	0.0441056	0.00722697	0.0223775	0.016347	0.0224928	0.0208823	0.00579949
455	0.014886	0.019016	0.026606	0.026355	0.026668	0.001865	0.049586	0.033582	0.020439	0.01619	0.025808	0.032511	0.030801	0.045175	0.057365	0.041523	0.050378	0.037937	0.083937	0.016299	0.006748	0.014099	0.032996	0.02283	0.020999	0.040894	0.029165	0.026049	0.013785	0.020245	0.0349276	0.0185395	0.0468024	0.0512665	0.0390491	0.0182608	0.0212389	0.0318932	0.0722557	0.0298653	0.00331104	0.0390491	0.0140208	0.0151066	0.00754107	0.01172	0.0182228	0.0140538	0.0266477
460	0.02349	0.018609	0.021819	0.028501	0.065781	0.049338	0.087834	0.042015	0.035614	0.013589	0.040722	0.025433	0.023183	0.037848	0.017315	0.053526	0.025713	0.057778	0.101749	0.00667	0.005232	0.018972	0.034616	0.012404	0.009013	0.045027	0.032603	0.008074	0.032849	0.034619	0.0486273	0.0284995	0.0422767	0.0177687	0.0253881	0.0181454	0.033738	0.0204495	0.0615856	0.0222033	0.0178022	0.0253881	0.0393102	0.0265635	0.0302818	0.013445	0.0102455	0.0204992	0.00124017
465	0.01541	0.014889	0.021465	0.043415	0.066651	0.048431	0.074002	0.058333	0.046864	0.025381	0.038203	0.033506	0.032856	0.021282	0.018677	0.039475	0.00811	0.038307	0.057078	0.00855	0.018295	0.033138	0.010185	0.021507	0.036866	0.029218	0.012435	0.01609	0.029545	0.029579	0.0454656	0.00845452	0.10452	0.0270997	0.0357927	0.0172638	0.0230467	0.0249714	0.0307501	0.0386294	0.0241185	0.0357927	0.0562326	0.0287715	0.0299494	0.036816	0.0163437	0.0189895	0.0174322
470	0.012212	0.035122	0.006458	0.033158	0.011616	0.019607	0.037202	0.0502	0.028718	0.038049	0.018766	0.028842	0.019541	0.037764	0.038466	0.044268	0.01657	0.025058	0.029067	0.008344	0.010806	0.034773	0.019643	0.028541	0.041675	0.019353	0.01972	0.021904	0.011756	0.019147	0.0198847	0.0258684	0.0730351	0.0503723	0.0193895	0.0187901	0.023196	0.0303585	0.00889746	0.0319159	0.0262543	0.0193895	0.029143	0.0194258	0.041467	0.018993	0.013898	0.00818885	0.014443
475	0.033554	0.020784	0.037689	0.01942	0.022764	0.0188	0.051339	0.077179	0.035262	0.024453	0.024433	0.021952	0.017213	0.014254	0.036894	0.033321	0.023384	0.04209	0.06478	0.015091	0.018118	0.03404	0.02368	0.021151	0.01845	0.011403	0.036622	0.022786	0.020529	0.021384	0.0471256	0.0244722	0.0344441	0.0290595	0.0198836	0.0175198	0.0155535	0.052517	0.0184348	0.00893436	0.0248133	0.0198836	0.0289879	0.0268555	0.0176033	0.039574	0.0348903	0.0164823	0.0161364
480	0.043611	0.026488	0.013498	0.035156	0.015956	0.015519	0.041863	0.064673	0.040111	0.027668	0.042123	0.019352	0.025159	0.019039	0.018543	0.025199	0.024722	0.011225	0.038196	0.012966	0.023011	0.019739	0.015085	0.027149	0.008948	0.03089	0.025319	0.014378	0.022167	0.012252	0.0184681	0.0156779	0.0196249	0.0355177	0.0164007	0.0219004	0.0131968	0.0253012	0.030701	0.0182185	0.0207898	0.0164007	0.0270328	0.00544194	0.0335075	0.019589	0.0120156	0.0126819	0.0114056
485	0.070118	0.08018	0.104096	0.053151	0.012822	0.019756	0.015531	0.009579	0.079714	0.054354	0.039035	0.043463	0.018675	0.047595	0.0448	0.037121	0.026498	0.037748	0.017204	0.006956	0.030723	0.025496	0.009652	0.040333	0.011037	0.025949	0.021376	0.029739	0.032126	0.046991	0.0237168	0.0324845	0.0232311	0.0265999	0.0099704	0.0177233	0.0135813	0.0256869	0.0381279	0.0201388	0.0245014	0.0099704	0.00488228	0.0238592	0.0393382	0.029997	0.018318	0.0355123	0.0282118
490	0.0254757	0.0264309	0.0204987	0.0288075	0.012941	0.012124	0.008765	0.01897	0.037768	0.082272	0.020855	0.024222	0.03085	0.038716	0.032971	0.053968	0.023051	0.062906	0.036601	0.02218	0.018065	0.040259	0.01244	0.013335	0.022968	0.047387	0.041897	0.046059	0.051415	0.064362	0.030522	0.0433784	0.0535569	0.0097197	0.0273016	0.0169423	0.0150163	0.00938083	0.0422203	0.027249	0.0348795	0.0273016	0.0354933	0.0190707	0.0403347	0.016243	0.00624569	0.047013	0.0118288
[truncated: 45 more columns]

## Sheet: Fig. 2D
	distance (microM)
	c1								c2							c3					c4									c5
t (sec)	1	2	3	4	5	6	7	8	1	2	3	4	5	6	7	1	2	3	4	5	1	2	3	4	5	6	7	8	9	1	2	3	4	5	6	7	8	9	10
0	0.885296	0.966628	1.51657	2.16145	0.804282	1.19895	0.8	0.379143	0.75832	0.536201	0.847843	0.966681	0.847843	1.07245	1.25477	0.999686	2.63519	0.758275	1.79653	3.06737	0.8	1.13731	0.53608	1.07216	0.59938	1.10222	1.92601	1.5609	1.5609	1.39057	1.13439	1.56102	1.19893	0.804262	1.34044	0.966605	1.7965	1.13439	0.804262
5	1.33791	0.84779	1.71664	2.16145	1.10538	1.5839	0.8	0.536188	0.999708	0.536201	1.13444	0.966664	0.536225	0.847843	1.19899	1.13441	1.92612	0.758275	2.05761	2.99279	0.599455	1.25464	0.53608	0.80412	0.379105	0.999673	1.68742	1.65053	1.71451	0	1.16564	1.75602	1.34044	0	0.758269	0.758269	1.44133	0	0.804262
10	0.843727	1.25474	1.44373	2.04175	0.966628	1.56105	0.8	0.804282	0.599513	0.2681	1.56111	0.966664	0.963088	0.804338	1.10541	0.843727	1.79653	0.84779	2.05761	2.48068	0.8	1.13731	0.59938	0.966493	0.75821	1.19876	1.77056	1.44119	1.69555	1.25472	1.19892	1.71461	0.966605	0.599462	1.25472	0.758269	0	1.81072	0.804262
15	0.843727	0.758286	1.79843	2.05761	0.536188	1.3645	0.8	0.268094	0.599496	0.2681	1.33797	0.966664	0.804338	1.07245	1.19899	1.13441	1.77059	0.599476	1.87483	2.94434	0.599455	1.3403	0.59938	0.847634	0.59938	0.966493	1.7907	1.5609	1.79836	1.25472	0.885293	1.95171	0.966605	0.804262	1.10226	0.379134	0	1.13439	0
20	0.963068	0.84779	1.51657	1.8939	0.599477	1.1344	0.8	0.268094	0.999698	0.536201	1.56111	0.75832	0.536225	0.804338	0.847812	1.36451	1.99937	0.268086	1.87483	2.89983	0.8	1.3403	0.59938	0.966493	0.379105	0.379105	1.10222	1.10222	1.87455	1.33789	0.379134	1.63071	1.1374	0.758269	1.10226	0	1.1374	1.39057	0.599462
25	0.8	0.84779	1.79843	2.04006	1.33791	1.75606	0.8	0.599477	1.19903	0.599496	1.25478	0.75832	0.268113	0.804338	0.966664	1.33791	1.6	0.966622	1.87483	2.94435	0.75821	0.966493	0.59938	0.966493	0.966493	0.847634	1.3905	0.843709	1.71643	0	0.963059	0	1.34044	0	0.966605	0	0	1.10226	0.804262
30	0.599477	1.07238	1.69558	2.04006	0.804282	1.33791	0.885296	0.758286	1.16569	0.75832	1.33797	1.10541	0.536225	0.804338	0.847812	1.44135	1.77059	0.966622	1.65056	2.59791	0.843727	1.10537	0.59938	1.07216	0.80412	0.966493	0.999628	0.80412	1.51642	0.963062	0.999678	0	0.966605	0	0.599462	0.379134	1.25472	0.999678	0.804262
35	0.966628	0.966628	1.89571	2.04006	1.07238	1.1344	0.843727	0.758286	1.10229	0.2681	1.19903	0.966664	0.536225	0.804338	1.0724	1.56104	2.0873	0.966622	1.56104	2.48063	0.8	0.96657	0.53608	0.966493	0.847634	0.966493	1.16554	1.07216	1.69555	1.10226	0	1.79839	0.966609	0.536174	0	0.599462	0	1.10226	0.536174
40	0.599477	0.966628	1.69558	2.2891	1.07238	0.804282	0.8	0.536188	0.966681	0.2681	1.33797	1.10541	0.536225	0.804338	1.0724	1.36451	1.86932	1.51655	1.96833	2.48065	0.8	1.19876	0.379105	0.847634	0.80412	0.847634	0.53608	1.25464	1.69555	0.843724	0.847767	1.4437	0.758269	0.804262	0.758269	0.758269	0	0	0.804262
45	0.599477	1.19896	2.04174	2.19288	1.07238	1.25474	0.268094	0.536188	1.10229	0.536201	1.25478	0.847812	0.536225	0.536225	0.966664	0.963069	1.70861	1.34043	2.10446	2.33131	0.88528	1.34038	0.379105	1.07216	1.10517	1.07216	0.8	1.33773	1.51642	0.8	0.758269	1.60852	0.804269	1.07235	0.966605	0.758269	1.36448	0	0.804262
50	0.599478	1.13743	1.95176	2.04006	0.804282	1.25474	0.8	0.536188	0.966664	0.536201	1.10545	0.966664	0.536225	1.07245	1.0724	1.13441	1.56102	1.44373	1.65056	2.2846	0.999628	1.13731	0.59938	0.59938	0.966493	1.10222	0.966493	1.33773	1.13731	0.885293	0.599462	1.34044	0.758269	1.07235	0	0.599462	1.1374	1.10226	0.536174
55	0.84779	1.10538	1.69558	2.30474	1.56105	1.13743	0.8	0.536188	1.10229	0.536201	1.25478	0.847812	0.804338	1.07245	1.0724	1.33791	1.81073	1.44369	1.56104	2.15508	0.88528	1.10537	0.75821	1.07216	0.847634	1.10517	0.843709	1.10517	1.71643	0.8	0.379134	1.34044	0.53618	1.07235	0	0.379134	0.966605	1.65054	0.536174
60	0.53619	1.13743	1.56325	2.10935	1.33791	1.51657	0.599477	0.536188	1.10229	0.847812	1.13444	1.10229	0.75832	0.804338	1.0724	1.56105	1.62231	1.10535	1.56102	2.34665	0.8	1.10537	0.75821	0.966493	0.966493	0.966493	0.963006	1.07216	1.51642	0.758269	0.599462	0	0.966605	0	0.966605	0.26809	0	1.16564	0.758269
65	0.758286	1.10538	1.69558	2.04006	1.34047	1.44373	0.599478	0.804282	1.10229	0.599496	1.36711	1.10229	0.804338	0.804338	1.0724	1.25473	1.39058	1.34045	1.71462	2.15505	0.8	1.3403	0.379105	1.07216	1.10517	0.966493	0.75821	0.963006	1.44348	1.39057	0.847767	0.966605	0.379134	0.963059	0.599466	0.379134	1.10536	0.885293	0.599462
70	0.268095	1.33791	1.34047	2.04006	1.25474	1.13743	0.999686	0.847788	0.599513	0.536201	1.07245	1.13748	0.536225	0.804338	1.0724	1.16565	1.10226	1.13741	1.81642	2.0873	0.843709	0.59938	0.53608	1.3402	1.13731	0.847634	0.963006	1.33773	1.34038	1.44133	0	1.19892	0.599466	0	0	0.599462	0.758269	1.13439	0.758269
75	0.379143	1.44135	1.60856	2.19288	1.34047	1.19895	0.963068	0.599477	0.536225	0.536201	1.07245	1.19899	0.536225	0.966681	0.804301	1.16565	1.96309	1.34045	1.25472	2.26881	0.88528	0.599455	0.53608	0.80412	0.966493	0.75821	0.847634	0.966493	1.69555	1.39057	0.536174	1.19892	0.758269	0.885293	0.758269	0.536174	0.758269	0.758269	0.804262
80	0.268095	1.25474	1.56105	2.26881	1.19895	1.13743	0.758286	0.804282	0.536225	0.2681	1.07245	1.13442	0.536225	0.847843	1.0724	1.16565	0.999686	1.44373	1.56104	2.2369	0.88528	0.75821	0.75821	1.19876	1.13731	1.10517	0.847634	0.379105	1.71651	1.56102	1.10535	1.51654	0.599466	0.847767	0	0.379134	1.19892	0.963062	0
85	0.268095	1.1344	1.79652	2.2891	0.966628	1.44373	0.966629	0.599477	0.536225	0.2681	1.19903	1.44377	0.536225	0.75832	1.3405	1.25473	0.8	1.34045	1.56102	2.05761	0.999673	0.804286	0.53608	1.07216	0.847634	0.80412	0.53608	1.19876	1.36701	0.99968	0.599462	1.4437	0.599466	1.07235	0.536174	0.536174	0.758269	1.25472	0.847767
90	0.53619	0.843727	2.0576	2.26881	1.34047	1.10538	0.84779	0.758286	0.599513	0.2681	1.07245	1.10541	0.536225	0.75832	1.0724	0.804287	0.999686	1.56321	1.51655	2.05758	0.88528	0.75821	0.59938	0.966493	0.75821	0.53608	0.75821	1.13731	1.69555	0.843724	0.536174	1.25472	0.847773	0.966605	0.966605	0.379134	0	0	0.758269
95	0.379143	1.16565	1.79652	2.15508	1.10538	1.07238	0.379143	0.536188	0.75832	0.2681	1.07245	1.33793	0.536225	0.599513	0.804301	0.536191	0.843727	1.51655	1.13741	2.05758	0.8	0.599455	0.80412	0.75821	0.75821	0.379105	0.53608	1.13731	1.4437	1.25472	0	1.36698	0	0	0.758269	0.379134	0.804269	0.999678	0
100	0.53619	1.10227	1.79652	2.10935	1.10538	1.07238	0.758286	0.966628	0.536225	0.2681	1.07245	1.44138	0.536225	0.75832	1.0724	0.536191	1.56105	1.69553	1.25472	2.4114	0.8	0.75821	0.53608	0.599455	0.75821	0.53608	0.379105	1.10517	1.60857	0	1.10535	1.36698	0.53618	0	0.599462	0.268087	1.44371	1.25472	0.599462
105	0.268095	1.25474	2.10935	2.19288	1.19896	0.966629	0.599478	0.599477	0.75832	0.536201	1.10545	1.16567	0.268113	0.75832	1.0724	1.25473	0.843727	1.79839	1.13741	2.05758	0.8	0.75821	0.59938	0.59938	0.966493	0.379105	0.75821	1.25469	1.4437	0.8	0	1.34044	1.07236	1.07235	0.966605	0.379134	1.10536	1.33789	0.804262
110	0.53619	1.25474	2.09389	2.19288	1.34047	0.966628	0.53619	0.599477	0.37916	0.37916	1.10545	1.19899	0.536225	0.75832	1.0724	0.84779	0.843727	1.89569	1.19895	1.75603	0.8	0.75821	0.53608	0.59938	0.59938	0.26804	0.75821	1.10222	1.96828	1.25472	1.33788	1.56321	0	0.963059	0.966605	0.379134	0	1.13439	0.804262
115	0.53619	1.13743	2.0576	2.04174	1.10538	1.13743	0.53619	0.758286	0.599513	0.2681	1.34054	1.34052	0.37916	0.75832	1.0724	1.07238	0.843727	1.69553	1.56102	1.89387	0.843709	0.536191	0.53608	0.75821	0.75821	0.379105	0.53608	0.96657	1.8748	1.39057	1.79648	1.34044	0.966605	0.804262	0.966605	0.379134	0.847773	0	0
120	0.268095	0.966628	1.93326	1.63075	1.56105	1.19896	0.53619	1.10227	0.37916	0.37916	1.19903	1.34052	0.847843	0.75832	0.847812	0.268086	0.843724	1.71661	1.65056	1.79839	0.75821	0.599455	0.53608	0.75821	1.10517	0.53608	0.59938	0.966493	2.04007	1.65053	1.34044	1.60852	0.966605	0	0	0.26809	0.966609	0.53618	0.847767
125	0.268095	0.847788	1.69558	1.44135	1.34047	0.84779	0.966629	0.843727	0.599496	0.536201	1.10545	1.34052	0.536225	0.599513	0.847812	0.843724	1.25473	1.71462	1.56102	2.24147	0.59938	0.379105	0.26804	0.75821	0.75821	0.53608	0.59938	0.966493	1.81612	1.6223	1.60852	1.79839	0	0.885293	0.758269	0.379134	0.53618	0	0.804262
130	0.268094	0.847788	1.56105	1.87483	1.60857	0.966629	0.599478	0.963068	0.847812	0.536201	0.966664	1.25477	0.804338	0.804338	0.966664	0.599463	0.999678	2.05758	1.39058	2.05758	0.75821	0.536191	0.75821	0.847775	0.536191	0.847634	0.53608	0.966493	1.79836	1.16564	1.36698	1.60852	0.53618	1.16564	0.847767	0.53618	0.758269	0.758269	0.843724
135	0	0.758286	1.56105	1.65056	1.79652	0.758286	0.804284	1.1344	1.10541	0.2681	0.847843	1.10229	0.536225	0.804338	0.75832	0.999686	1.13441	1.79843	1.65056	2.19288	0.536191	0.75821	0.59938	0.536191	0.379105	0.59938	0.75821	1.10537	1.81612	1.25472	1.34044	1.63071	0	0.963059	0.847767	0	0	0	0.966605
140	0.379143	0.804282	1.44373	1.81641	1.60857	0.599477	0.966629	0.8	0.966664	0.536201	1.19903	1.33797	0.963088	0.75832	0.804301	0.999686	1.13441	2.24147	1.75605	2.05758	0.536191	0.804286	0.53608	0.536191	0.75821	0.26804	0.75821	1.13731	1.75585	0	1.34044	1.89566	0	0.963059	0.758269	0	0.847773	0.843725	0.847767
145	0	1.07238	1.96834	1.56105	1.56105	0.599477	0.53619	0.379143	0.75832	0.2681	1.10545	1.34052	0.804338	0.804338	0.847812	1.10226	1.81073	1.16564	1.39058	2.05758	0.847775	0.75821	0.966493	0.96657	0.75821	0.379105	0.59938	1.19891	1.89371	0	0.804262	0	0.379134	0	0.758269	0	0.599466	0.843725	0.966605
150	0	0.804282	1.79652	1.36702	1.56105	0.758286	0.804284	0.885296	1.13748	0.847812	0.966681	1.34052	0.804338	0.804338	0.599496	1.10226	1.36451	1.71462	1.10538	2.24147	0.379105	0.80412	0.53608	0.599455	0.599455	0.379105	0.59938	0.96657	1.75599	0	0.804262	2.04169	0.758269	0.804262	0.804262	0.53618	0.758269	0	0.847767
155	0.379143	0.599477	1.96834	1.44373	1.56105	0.379143	0.758286	0.963067	1.10541	0.536201	1.10545	1.25477	0.804338	0.75832	0.847812	0.999686	1.25472	1.65053	1.13441	2.24149	0.379105	0.59938	0.59938	0.536191	0.379105	0.26804	0.59938	1.19891	1.5609	1.33789	1.36698	1.81638	0.758269	0.758269	0.804262	0.26809	0.758269	0	0.758269
160	0.268094	0.847788	2.04007	1.69558	1.44373	0.599478	0.84779	0.379143	0.847812	0.804301	1.10545	1.33797	0.37916	0.75832	0.999698	0.999686	1.25473	2.16144	1.13441	1.87479	0.268095	0.75821	0.53608	0.536191	0.379105	0.379105	0	0.966493	1.5609	0.999678	1.19892	2.04169	0.758269	0.963059	0.268087	0.26809	1.19893	0.999678	0.599466
165	0.268094	1.07238	2.21077	1.36702	1.87666	0.599478	1.07238	0.268094	1.10541	1.0724	1.34052	1.13444	0.536225	0.966664	0.966664	0.963069	0.963069	1.71462	1.16565	2.19288	0.26804	0.59938	0.26804	0.75821	0.804286	0.26804	0.599455	0.536191	1.71451	0.999678	1.07235	1.87661	1.10536	0	0.804262	0.53618	0.758269	0.885293	0.847767
170	0.599477	0.536188	2.42629	1.44373	1.34047	0.379143	0.966629	0.843727	0.847812	0.804301	0.966681	1.25478	0.536225	0.804338	1.10229	0.963069	1.10226	1.89569	0.966622	1.89387	0.379105	0.379105	0.599455	0.599455	0.804286	0.53608	0.379105	1.10537	1.71451	1.10226	0	1.89566	0	0.885293	0.268087	0.379134	0.804269	0.885293	0.966605
175	0.379143	1.07238	2.04007	1.36702	1.19896	0.84779	1.19896	0.268094	0.75832	0.536201	1.07245	1.33797	0.37916	0.804338	1.10229	1.10226	1.25472	1.69558	1.39058	1.86931	0.26804	0.599455	0.843709	0.536191	0.804286	0.53608	0.599455	1.13731	1.44119	0	1.19892	2.04002	0.379134	1.10226	0	0.53618	0	0.885293	0
180	0.758286	1.07238	2.21077	1.56325	1.07238	0.758286	0.966629	0	1.10541	0.804301	0.966681	1.58398	0.599513	0.75832	1.19899	1.10226	0.885294	1.81642	1.34046	2.44101	0.26804	0.53608	0.59938	0.75821	0.804286	0.53608	0.379105	1.19891	1.19891	0.843725	1.63071	1.79839	0.758269	1.10226	0.536174	0.379134	0.599466	0.843725	0.758269
185	0.268094	1.16565	2.16145	1.60856	1.19896	0.84779	0.804284	0.536188	1.0724	0.536201	0.966681	1.34056	0.37916	0.75832	0.75832	1.13441	1.16565	2.09385	1.39058	2.0873	0.268095	0.59938	0.59938	0.536191	0.96657	0.26804	0.536191	1.19891	1.65053	0.843725	1.36698	1.79839	0	1.10226	1.10535	0.379134	1.19893	0.99968	1.07235
190	0.963068	0.847788	2.04007	1.36702	1.10538	0.599478	0.966628	0.268095	1.10541	1.0724	1.07245	1.34056	0.37916	0.75832	1.10541	1.36451	1.16565	1.87483	1.10226	2.20452	0.379105	0.599455	0.963006	0.59938	0.536191	0.379105	0.599455	0.96657	1.56317	0.8	1.4437	0	0.847773	0.847767	1.36698	0.26809	1.33789	0.963062	0.758269
195	0.84779	1.07238	2.21077	1.87666	0.966628	0.599478	0.966628	0.379143	1.10541	1.0724	0.847843	0.847812	0.536225	0.804338	0.966664	1.33791	0.885294	1.69558	1.25473	2.34665	0.379105	0.379105	0.26804	0.379105	0.804286	0.59938	0.268095	1.19891	1.36701	0.8	0	1.60852	0.536174	0.885293	1.07235	0.26809	0.804269	1.13439	0.966605
200	0.599478	1.44135	1.95176	1.44373	1.34047	0.84779	0.966628	0.758286	1.10541	0.599496	0.804338	1.19903	0.268113	0.804338	1.36453	1.10538	0.843724	1.69553	0.963069	2.50947	0.379105	0.268095	0.75821	0.379105	0.536191	0.75821	0.536191	1.07238	1.60857	0.53618	0	1.34044	0.758269	0.885293	1.07235	0	0.599466	0	0.758269
205	0.599477	0.999686	2.05761	1.60856	0.966629	0.599478	0.84779	0.268094	0.966664	1.0724	0.966681	1.25478	0.536225	0.804338	1.10229	1.16565	0.885294	1.79839	0.843727	2.30475	0.26804	0.268095	0.59938	0.268095	0.26804	0.59938	0.26804	0.96657	1.71451	0.536174	1.81638	1.79648	0.966605	1.10226	0	0	0.804269	1.16564	0
210	0.536188	1.65056	2.19288	1.60856	0.84779	0.966629	0.758286	0.268095	0.966664	0.804301	0.847843	1.19903	0.536225	0.804338	0.966664	0.885294	0.999686	1.69553	1.36451	2.05758	0	0.268095	0.26804	0.599455	0.379105	0.847634	0.59938	1.34038	1.56105	0.885293	1.56102	1.58387	0.758269	0.99968	0	0	1.19893	1.10226	0.599466
215	0.53619	1.16565	1.69558	1.60856	1.07238	1.07238	0.758286	0.268094	0.966664	0.804301	0.75832	1.34054	0.843732	0.804338	1.10229	0.999686	1.10226	1.79839	1.56104	2.30474	0	0.536191	0.59938	0.379105	0.379105	0.847634	0.379105	1.19891	1.69555	0.8	1.79648	0	0.758269	0.963062	0	0.268087	0.966609	1.25472	0.599462
220	0.53619	1.16565	2.2906	1.60856	1.10538	0.804284	0.599478	0.53619	0.847812	0.536201	0.75832	0.75832	0.536225	0.804338	1.34052	1.33791	1.16565	1.65053	0.963069	2.40714	0	0.536191	0.53608	0.268095	0.59938	0.75821	0.599455	1.19891	1.56105	0.599462	1.44133	0	0.843724	0.963062	0.966605	0.379134	0.804269	0.885293	0.847767
225	0.599478	0.999686	2.19288	1.34047	1.07238	0.804284	0.847788	0.268094	0.599496	0.804301	0.75832	1.34052	0.268113	0.804338	1.56109	0.963069	0.963069	1.79839	0.885294	2.23688	0.26804	0.268095	0.8	0.59938	0.379105	0.80412	0.268095	1.10537	1.33791	0	1.60852	1.71461	0.758269	0.963062	1.56102	0.26809	1.10536	0.999678	0.599462
230	0.8	1.56105	2.42629	1.56325	1.10538	0.963068	0.804282	0.268094	0.37916	0.536201	0.75832	0.966664	0.268113	0.804338	1.16567	0.963069	0.599463	1.89566	1.25473	2.20452	0.379105	0.379105	0.8	0.268095	0.268095	0.847634	0.379105	1.13731	1.34048	1.10226	1.63071	1.87479	0.885293	0.963059	1.07235	0.53618	0	1.25472	0.758269
235	0.843727	0.999686	2.41143	1.60856	1.33791	1.33791	1.07238	0.268095	0.599496	0.804301	0.75832	1.34052	0.963088	0.847843	1.33793	0.885294	0.8	1.71462	0.999686	2.23688	0.53608	0.268095	0.53608	0.536191	0.536191	1.07216	0.59938	0.966493	1.56105	0.599466	1.56102	0	0.758269	0	0	0.26809	1.33789	0.963059	0.966605
240	0.8	1.25474	2.19288	1.60856	1.33791	1.07238	0.847788	0	0.75832	0.804301	0.75832	1.13748	0.536225	0.963088	1.19899	0.758275	0.536191	1.87479	0.963069	2.08729	0.26804	0.379105	0.59938	0.26804	0.536191	0.75821	0.26804	1.34038	1.56096	0.843724	0	1.7166	0.804269	0.963059	1.1374	0.26809	0	0	0
245	0.843727	1.16565	2.19288	1.60856	1.36702	0.84779	1.07238	0.268094	0.75832	0.536201	0.536225	1.13748	0.843729	0.599513	1.16567	0.963058	0.8	1.69553	0.963058	2.23688	0.26804	0.268095	0.8	0.26804	0.268095	0.75821	0.379105	1.56317	1.71451	0.758269	1.19892	1.9683	0.758269	0.843724	1.25472	0.379134	0.966609	1.13439	0
250	0.53619	0.843727	1.96834	1.69558	1.34047	0.963068	0.536188	0	0.75832	0.804301	0.536225	1.34052	0.963088	0.75832	1.44138	0.999686	0.843727	1.39058	0.843727	2.05755	0.26804	0.268095	1.10222	0.536191	0.379105	0.53608	0.53608	0.966493	1.56105	0.758269	1.58387	0	0.758269	0.999678	0	0.26809	0	0.843724	0.758269
255	0.8	0.843727	2.2891	1.69558	1.25474	0.885296	0.804282	0	0.75832	0.804301	0.536225	0.966664	0.536225	0.75832	1.16567	1.10226	0.8	1.56101	1.36451	1.79648	0.599455	0.536191	0	0.379105	0.268095	0.966493	0.379105	1.3403	1.69555	0.758269	0	1.75602	0	0	0	0.379134	1.10536	0.758269	0.966609
260	0.8	0.8	2.24151	1.69558	1.44135	0.843727	1.07238	0	0.75832	0.804301	0.599513	1.10545	0.599496	0.75832	1.13442	1.25472	0.758275	1.44133	1.13439	2.16138	0.59938	0.536191	0.843709	0.379105	0.379105	0.53608	0.53608	0.966493	1.71451	0.599462	1.58387	1.9683	0.53618	1.25472	0.999678	0	1.19893	0.379134	1.10536
265	0	0.843727	1.87483	1.63075	1.5839	0.999687	0.804282	0	0.966664	0.804301	0.536225	0.847843	0.843729	0.75832	1.10541	0.999678	0.8	1.56101	1.56101	1.9517	0.26804	0.536191	0.26804	0.53608	0.59938	0.53608	0.53608	0.847634	1.71643	0.536174	1.58387	2.41138	0.885293	1.10226	1.07235	0.26809	1.36699	0	0
270	0.536188	0.885296	1.89571	1.79843	1.60856	0.885296	0.966628	0.268095	0.75832	0.536201	0.599513	1.19903	0.885304	0.599513	1.10229	1.16564	0.8	1.9683	0.963058	2.04001	0.26804	0.268095	0.379105	0.75821	0.379105	0.26804	0.53608	0.75821	1.75599	0.804262	1.89386	2.34664	0.885293	0.99968	1.33788	0.53618	0	0.536174	0.53618
275	0.8	0.8	1.79843	1.69558	1.63075	0.843727	0.804282	0	0.37916	0.536201	0.536225	1.13748	0.599496	0.847843	1.10229	1.13439	0.758275	1.6307	1.13439	2.28456	0.536191	0.379105	0.53608	0.75821	0.536191	0.59938	0.26804	0.88528	1.65053	0.536174	0	1.81072	0.885293	0.999678	0.843724	0.53618	1.34045	0	0.963062
280	0.8	0.843727	1.95176	1.34047	1.56105	0.885296	0.268094	0.268094	0.599513	0.804301	0.536225	0.966664	0.75832	0.804338	1.10229	1.75603	0.8	1.71462	1.44133	2.42622	0.26804	0.59938	0.53608	0.379105	0	0.26804	0.26804	0.75821	1.56105	0	1.44133	0	0.999678	0.963062	0.536174	0.53618	1.34045	0.268087	0.599466
285	0.8	0.885296	1.95176	1.34047	1.36702	0.885296	0.847788	0	0.37916	0.804301	0.37916	1.33797	0.885304	0.75832	0.847812	1.56101	0.758275	1.71462	1.58386	2.16138	0	0.75821	0.26804	0.75821	0.379105	0.53608	0	0.75821	1.69555	0.804262	0	1.87479	1.10226	0.8	0	0.53618	1.07236	0.536174	0
290	0.8	0.843727	1.93326	1.79843	1.60856	1.10227	0.758286	0	0.536225	0.804301	0.37916	1.13748	0.963088	0.847843	0.966664	1.33788	0.8	1.89387	1.13439	2.1093	0	0.379105	0.53608	0.59938	0.26804	0.80412	0.26804	0.999628	1.5839	0.804262	1.16564	0	0.963062	0.599462	0.999678	0.53618	1.60854	0	0.99968
295	0.8	0.758286	1.81642	1.69558	1.36702	0.963068	0.804282	0	0.75832	0.804301	0.37916	1.19903	0.963088	0.75832	0.847812	1.33788	0.379138	1.58386	1.13439	1.87479	0	0.379105	0.26804	0.53608	0.379105	0.53608	0.53608	0.963006	1.65053	0.536174	0.963062	2.05756	0.885293	0	0.963059	0.26809	1.34045	0	0
300	0.53619	0.758286	1.75606	1.56325	1.34047	0.758286	0.379143	0	0.37916	0.804301	0.536225	0.966681	0.963088	0.75832	1.10229	1.33788	0.599463	1.9683	0.966608	2.1093	0	0.8	0.26804	0.268095	0.847634	0.379105	0.53608	0.999628	1.16564	0.536174	1.79077	1.79648	0.843724	0.847767	1.07235	0.53618	0	0.599462	0.99968
305	0.8	0.53619	1.65057	1.44373	1.34047	0.758286	0.536188	0	0.599496	0.999698	0.37916	0.75832	0.963088	0.966681	1.25477	1.13439	0.8	1.16564	1.33788	2.1614	0	0.963068	0.26804	0.75821	0	0.53608	0.59938	0.80412	1.65053	0	1.77059	0	0.843724	0	0.999678	0.53618	0	0	0.963062
310	0.53619	0.999687	1.79652	1.51657	1.63075	0.758286	0.379143	0.379143	0.37916	0.804301	0.268113	1.10545	0.847843	0.847843	0.847812	1.25473	0.8	1.65053	0.843724	1.81637	0.379105	0.843709	0.26804	0.847634	0.379105	0.26804	0.80412	0.8	1.6443	0.536174	1.56103	0	1.10226	0.268087	0.843724	0.26809	1.34045	0.758269	0
315	0.268095	0.843727	1.75606	1.34047	1.56105	0.379143	0.268094	0.268094	0.536225	0.8	0.847843	1.34052	0.966664	0.966681	1.16567	0.999678	1.10226	2.04169	1.13439	2.04001	0	0.8	0.53608	0.999628	0.26804	0.26804	0.26804	0.963006	1.36433	0.536174	1.86931	1.81072	0.99968	0	1.10226	0.26809	1.34045	0.536174	0
320	0.8	0.885296	1.75606	1.79843	1.44135	0	0.379143	0.268094	0	0.536201	0.268113	1.56111	0.847812	0.804338	1.16567	0.999678	1.6	1.56101	1.56101	2.27483	0	0.847775	0.26804	0.966493	0.379105	0.379105	0.88528	1.33773	1.25464	0.536174	0	1.68745	0.963062	0	1.10226	0.26809	1.34044	0.379134	0
325	0.804284	0.758286	1.87483	1.69558	1.44373	0.268095	0.758286	0.599477	0.599513	0.804301	0.268113	1.34052	0.75832	0.847843	0.999698	0.963058	0.8	1.65053	1.25472	2.1614	0.26804	0.8	0.26804	0.75821	0.59938	0.53608	1.10517	0.8	1.6	0.268087	1.56103	2.33128	0.963062	0.536174	1.13439	0.26809	1.34045	0	0.8
330	0.758286	0.885296	1.65057	1.79843	1.56105	0.268095	0.268094	0.268095	0.536201	0.843729	0.268113	1.44141	0.75832	0.536225	1.10229	1.10226	0.8	2.04001	1.44135	2.27483	0	0.75821	0.26804	0.80412	0.847634	0.53608	0.26804	0.26804	1.13429	0.536174	0	2.10444	0.885293	1.10535	1.13439	0.26809	1.10536	0	0
335	0.963068	0.843727	1.44135	1.63076	1.33791	0.268094	0.536188	0.268095	0.2681	0.599496	0.536225	1.51664	0.268113	0.847843	1.16569	0.963058	1.13439	1.56102	1.36448	2.1614	0.268095	0.8	0.379105	0.843727	0.847634	0.53608	0.379105	0.53608	1.13429	0	2.08729	2.0873	0.843725	0	0	0.758269	1.36699	1.34044	0
340	0.963067	0.843727	1.36702	1.71664	1.44135	0	0.536188	0	0	0.847812	0.536225	1.65064	0.37916	0.847843	1.10229	1.25472	0.8	1.65053	1.44133	2.44103	0.268095	0.8	0.26804	0.8	1.13429	0.26804	0.26804	0.847634	1.33773	0.268087	1.99936	1.92612	1.44133	0.599462	1.13439	0	1.10536	1.34044	0
345	0.885296	1.10227	1.79843	1.63076	1.51657	0	0.599477	0.268094	0.536225	0.885304	0.804338	1.13748	0.599496	0.536225	0.963074	0.963058	0.8	1.33788	1.10226	2.24149	0	0.8	0.53608	0.53608	0.80412	0.26804	0.379105	0.26804	1.68742	0.268087	0	1.81072	0	0	0.999678	0.268087	1.44371	1.63073	0.53618
350	1.1344	1.25474	1.81642	1.34047	1.34047	0	0.379143	0.268094	0.37916	0.8	0.536225	1.10229	0.37916	0.536225	1.33793	0.999678	0.758275	1.56101	1.33791	2.09223	0	0.536191	0.53608	1.10517	0.80412	0.379105	0.26804	0.379105	1.56301	0.379134	2.34664	1.96308	0	0	0	0.53618	1.19893	1.44371	0.599466
355	0.999686	0.999687	2.19288	1.71464	1.44373	0	0.599477	0	0.847843	0.999698	0.37916	1.34052	0.599496	0.599513	1.56107	1.33788	1.39058	1.25472	1.33791	2.09223	0	0.8	0.26804	0.843709	0.843709	0.26804	0.379105	0.26804	1.81612	0.599462	1.44133	1.99936	0	0.536174	0	0.379134	1.69555	1.7166	0.999678
360	0.963067	1.10227	1.65057	1.69558	1.19895	0	0.536188	0	0.536201	0.966664	0.536225	1.75611	0.599496	0.599513	1.44138	1.33788	0.8	1.44133	1.44133	2.24147	0	0.8	0.26804	0.8	0.75821	0.80412	0.26804	0.379105	1.68745	0.379134	1.44133	1.99936	0.8	0	0.599462	0.379134	0	1.95172	0.758269
365	0.847788	1.25474	1.81642	1.75606	1.56325	0.379143	0.758286	0.268094	0.599513	1.16567	0.37916	1.34052	0.599496	0.536225	1.33793	1.56101	0.8	1.65053	1.64431	2.09385	0.379105	0.8	0.26804	0.847634	0.843709	0.26804	0.26804	0.59938	1.71451	0.379134	0	2.19285	0	0	1.6	0.599462	1.44371	1.60854	0.885293
370	0.599477	1.07238	1.96834	1.75606	1.36702	0.599477	0.599478	0.379143	0.268113	1.10229	0.536225	1.34052	0.75832	0.599513	1.25477	1.70861	0.758275	1.56102	1.36448	2.39785	0.268095	0.8	0.26804	0.80412	0.75821	0.379105	0.379105	0.379105	1.79623	0.268087	1.36448	2.28906	0	0.999678	1.6	0.536174	1.51654	0	0.8
375	0.268094	0.379143	1.79652	1.60857	1.36702	0.847788	0.758286	0	0.536225	1.10229	0.268113	1.44382	0.536201	0.75832	1.25477	1.36448	0.885294	1.39058	1.56104	2.24147	0.379105	0.8	0	0.843709	1.10222	0.26804	0.379105	0.379105	1.5839	0.268087	1.56102	1.7965	0.758269	0.885293	1.6	0.379134	1.44371	0	0.8
380	0.536188	0.599477	2.14476	1.71464	0.966628	0.379143	0.599477	0.268094	0.75832	1.10229	0.536225	1.34052	0.75832	0.75832	1.13442	1.44133	0.268086	1.39058	1.44133	2.24147	0.536191	0.8	0.26804	0.53608	1.10222	0.59938	0.379105	0.75821	1.70858	0	1.64431	0	0.8	0.758269	0	0	0	2.04003	0.536174
385	0.379143	0.599477	1.79652	1.71464	1.51657	0.268094	0.847788	0.379143	0.536225	1.16567	0.536225	1.25477	0.37916	0.75832	1.16567	1.75603	0.885294	1.56102	1.6	2.24147	0	0.8	0.53608	0.8	1.13429	0.80412	0.268095	0.59938	1.3402	0.26809	0	1.56103	0.758269	0.599462	0.963062	0.268087	1.4437	2.05757	0.963059
390	1.16565	0.804282	1.56105	1.56105	0.966628	0.53619	0.536188	0	0.268113	0.966664	0.536225	1.34052	0.599513	0.536225	1.10229	1.81637	0.379138	1.51655	1.6223	2.27483	0.268095	0.8	0.53608	0.26804	0.75821	0.75821	0.268095	0.26804	1.56096	0.268087	0	1.25472	0.379134	0.758269	1.6	0.268087	1.34044	0	0.963059
395	0.536188	0.536188	1.33791	1.65057	1.10538	0.268094	0.758286	0.379143	0.804338	1.25477	0.536225	1.13748	0.75832	0.847843	1.13442	1.56101	0.379138	1.56102	1.6	2.09385	0	0.8	0.53608	0.963006	0.88528	0.80412	0.379105	0.75821	1.56081	0	0.885293	1.16564	0.599462	0.379134	0.8	0.268087	1.36698	1.7984	0.8
400	0.599477	0.804282	1.56105	1.96834	1.19895	0.268094	0.758286	0.268094	0.75832	0.966664	0.804338	1.13748	0.75832	0.599513	1.13442	1.81072	0.963058	1.75605	0.8	2.09385	0	0.8	0.26804	0.963006	0.966493	0.80412	0.268095	0	1.7907	0.53618	1.64431	1.25472	0	0.379134	0.8	0.268087	1.44133	1.69555	0.599462
405	0.804282	1.07238	1.87483	2.04007	1.36702	0.268094	0.599477	0.268095	0.8	1.25477	0.536225	1.19899	0.599496	0.966681	1.13442	1.70861	0	1.56102	0.8	2.27483	0.268095	0.8	0.26804	0.26804	0.963006	0.75821	0.599455	0.379105	1.81612	0.53618	1.64431	0	0.379134	0.53618	0.8	0.804262	1.56321	1.8748	0
410	0.536188	0.999686	2.04007	2.04007	1.19895	0	0.758286	0.53619	0.75832	1.25477	0.75832	1.33793	0.599496	0.966664	1.13442	1.79648	0.599463	1.25473	0.8	2.24147	0	0.8	0.379105	0.26804	0.966493	0.966493	0.379105	0	1.33791	0.26809	1.65054	0	0	0.599466	0.843725	0.536174	0	2.19285	0.758269
415	0.599477	0.599477	1.60857	2.04007	1.10538	0.268094	0.599477	0.53619	0.599513	1.10229	0.804338	1.44377	0.2681	0.75832	0.963074	0.999678	0.379138	1.25473	1.13439	2.09386	0.26804	0.963006	0.26804	0.53608	0.966493	1.07216	0.26804	0.59938	1.6	0	1.56102	1.65054	0.758269	0.758269	0.843724	0.536174	0	1.69555	0.599462
420	0.268094	0.268094	1.65057	2.04007	0.999686	0.536188	0.758286	0.379143	0	1.10229	0.75832	1.3405	0.75832	0.847812	0.847812	1.39058	0.8	1.56104	1.39058	2.4114	0.536191	0.53608	0.53608	0.26804	0.75821	0.847634	0.379105	0.26804	1.6	0	1.96308	1.96831	0.536174	0.599466	0.8	0	1.56102	1.7984	0.843724
425	0.804282	0.268094	2.0576	1.56105	1.34047	0.268094	0.599478	0.268095	0.2681	0.999708	0.599513	1.56107	1.0724	0.599513	1.10229	0.758275	0.536172	1.56102	1.36448	2.09223	0.26804	1.16554	0.59938	0.26804	1.10222	0.966493	0.268095	0.536191	1.3645	0	1.96831	1.81639	0.758269	0.758269	0.8	0.268087	0	1.65054	0.843724
430	0.536188	0.268094	1.25474	1.75606	1.5839	0.268094	0.84779	0.268095	0.2681	0.999708	0.75832	1.5633	0.804301	0.599496	1.25477	0.885294	0.8	1.56104	1.58386	2.19288	0	0.843709	0.26804	0.53608	1.10222	1.16554	0.268095	0.379105	1.33773	0.26809	1.68745	1.56102	0.843725	0.53618	0.8	0.536174	1.87479	1.96831	0.843724
435	0.847788	0.599477	1.56105	1.56105	1.3645	0.268094	0.963068	0.268095	0	0.885304	0.536225	1.33793	0.847812	0.599513	1.10541	0.843724	0.8	1.25472	1.56104	2.24147	0	0.88528	0.59938	0	0.847634	0.75821	0.268095	0.536191	1.56081	0.53618	0	1.36449	0.8	0	0.758269	0	0	1.56102	0.8
440	0.268094	0.536188	1.56105	1.56105	1.65056	0	0.804284	0.599478	0.2681	0.847843	0.599513	1.58393	0.847812	0.75832	1.19899	0.843724	0.8	1.39058	1.6	2.52914	0.53608	0.843709	0.379105	0	0.847634	1.33773	0.379105	0.536191	1.33773	0.379134	0.966609	1.10536	0.966605	0.599466	0.26809	0	1.36448	1.89387	0.8
445	0.268094	0.379143	1.79652	1.79652	1.3645	0.268094	0.758286	0.379143	0.37916	0.966681	0.599513	1.3405	0.847812	0.536201	1.10229	1.65053	0.268096	1.39058	1.6	2.47167	0.268095	0.843727	0.26804	0.26804	0.59938	0.536191	0.26804	0.536191	1.44131	0.53618	1.56102	0	1.13439	0.53618	0.804269	0.536174	0	1.60854	0.804269
450	0.536188	0.268094	1.75606	1.79843	1.56105	0.268094	0.758286	0.268095	0.599496	0.963088	0.75832	1.36705	0.847812	0.599496	0.885304	1.10226	0.536172	1.25473	0.843724	2.19288	0.268095	0.8	0.268095	0.26804	0.966493	0.75821	0.75821	0.599455	1.3645	0.599466	0.934209	0	0.843725	0.53618	0	0	1.56321	2.26879	0
455	0.268094	0.599477	1.56105	1.5839	1.3645	0.268094	0.758286	0.379143	0.37916	1.10229	0.536225	1.44377	0.804301	0.75832	0.847812	1.39058	0.268086	1.75605	1.56104	2.09386	0.24564	0.27655	0.7	0.63938	0.426505	0.78912	0.234095	1.14336	1.24781	0.625732	1.25362	187602	0.758269	0	0	0.28809	1.33789	0.964259	0.966605
460	0.268094	0.379143	1.81073	1.63076	1.56105	0.268094	0.268095	0.379143	0.2681	0.75832	0.536225	1.56107	0.804301	0.599496	1.10229	1.44133	0.599463	1.39058	0.8	2.19288	0.37458	0.423105	0.987656	0.308095	0.243095	0.847634	0.456105	1.12386	1.40988	0.827492	0.867833	1.68661	0	0.963059	1.1376	0.26812	0	0	0
465	0.268094	0.268094	1.79843	1.79652	1.3645	0.268094	0.379143	0.599478	0	0.963088	0.599513	1.56107	0.75832	0.599496	1.34052	1.56102	0.8	1.36451	0.843724	1.65056	0.53458	0.198095	0.54768	0.554938	0.536191	1.12654	0.60154	1.24685	1.63202	0.749274	1.19822	1.9753	0.754939	0.843724	0	0.377434	0.972409	1.21439	0.968709
470	0.268094	0.536188	1.87666	1.5839	1.36702	0.536188	0.53619	0.84779	0.2681	0.75832	0.599496	1.6086	0.804301	0.599496	0.963074	1.44133	0.379138	1.36451	1.56101	1.93324	0.32804	0.519105	0.60138	0.327162	0.536191	0.87346	0.24763	0.987546	1.56355	0	1.54387	0	0.823269	0.999678	0	0.29409	0	0.743244	0.75834
475	0.847788	0.379143	1.96834	1.79652	1.44373	0	0.53619	0.804284	0	0.885304	0.268113	1.56107	1.0724	0.75832	1.19899	1.10535	0.966608	1.81642	0.8	1.95176	0.43804	0.263495	0.7	0.24156	0.268095	0.72145	0.335567	1.66317	1.75451	0.758269	0	0	0.914269	0	1.35472	0.353934	1.10426	0.782269	0
480	0.268094	0.536188	1.89572	1.79652	1.87483	0.268094	0.599478	0.804284	0	0.963088	0.37916	1.56107	1.0724	0.599513	1.39063	0.758275	1.13439	1.5839	1.6	2.04174	0.18804	0.247095	1.14587	0.534536	0.379105	0.53356	0.53568	0.982493	1.56123	0.592342	1.53477	1.9973	0.53659	1.25472	0.998478	0.56128	1.20893	0.363134	1.11236
485	0.268094	0.536188	1.95176	2.04007	1.65056	0.268094	0.599478	0.966629	0.268113	0.843732	0.599496	1.33793	0.536201	0.599496	1.44138	0.758275	0.268086	1.36451	1.68745	2.05761	0.599345	0.494391	0.12657	0.374395	0.268095	0.967689	0.382105	1.3403	1.72555	0.543274	1.49387	2.38235	0.809393	1.10226	1.12234	0.26109	1.36799	0	0
490	0.268094	0.536188	1.79652	1.92614	1.63075	0	0.843727	0.758286	0.536225	0.843732	0.37916	1.79655	0.966664	0.599496	1.19903	0.885294	0.963058	1.44135	1.68745	2.04007	0.54538	0.621891	0.783409	0.393754	0.379105	0.53608	0.49834	0.966493	1.68351	0.805237	1.92386	2.42532	0.899293	0.99968	1.34786	0.53918	0	0.539474	0.55618
495	0.268094	0.804282	1.79652	2.08731	1.60856	0.268094	0.843727	0.599477	0	0.804338	0.2681	1.63079	0.75832	0.75832	0.999698	0.963058	0.8	1.79843	1.68545	2.05607	0.32404	0.534581	0.32804	0.490847	0.59938	0.565471	0.53168	0.847634	1.71563	0.536472	0	1.90554	0.915293	0.999678	0.833624	0	1.35145	0	0.924062
500	0.367948	0.846727	1.47135	1.76543	0.987628	0.897688	0.767286	0.843647	0.2681	1.10229	0.2681	1.7147	0.966664	0.804301	1.36711	1.63453	0.879138	1.35676	1.45633	2.24347	0.24804	0.261295	0.431274	0.82821	0.379105	0.27324	0.643348	0.73461	1.75629	0.764921	1.38123	0	0.979678	0.975949	0.526194	0.54818	1.24045	0.267857	0.609406
505	0.265975	0.329143	1.95434	1.54076	1.54357	0.549143	0.593277	0.823769	0.268113	1.13444	0.2681	1.5633	0.75832	0.966664	0.804338	1.10726	0.423058	1.53409	1.57897	2.12386	0.547191	0.398105	0.48935	0.75351	0.536191	0.58138	0.42675	0.926453	1.52053	0.803872	0	1.86479	1.10226	0.8	0	0.61618	1.08231	0.636274	0

## Sheet: Fig. 2E
	velocity (microM/sec)
	c1								c2							c3					c4									c5
t (sec)	1	2	3	4	5	6	7	8	1	2	3	4	5	6	7	1	2	3	4	5	1	2	3	4	5	6	7	8	9	1	2	3	4	5	6	7	8	9	10
0	0.0648427	0.0596021	0.0701717	0.00733012	0.0403199	0.0745132	0.0586191	0.0366839	0.0649496	0.0460196	0.0933746	0.13847	0.105383	0.0579515	0.096919	0.037052	0.154099	0.0509253	0.0469667	0.0154353	0.0527813	0.0888261	0.0135038	0.0821801	0.053089	0.0424582	0.0186422	0.0987806	0.0197514	0.103345	0.0143228	0.094778	0.0156283	0.0705024	0.0406919	0.0456907	0.0344749	0.0558249	0.128602
5	0.0636152	0.0622277	0.0694164	0.0328514	0.0326347	0.0420199	0.052528	0.0913603	0.02822	0.0499288	0.0556864	0.10134	0.0644714	0.05624	0.0559806	0.049346	0.0741	0.0768108	0.0348372	0.0488235	0.0283128	0.0113268	0.028546	0.0198448	0.00918924	0.0289441	0.0497435	0.0783165	0.0183307	0.0731385	0.0266056	0.0321577	0.0323885	0.0735966	0.0633956	0.0433769	0.0597713	0.0623482	0.0648827
10	0.0471089	0.0194863	0.0397377	0.0550432	0.0598564	0.0652752	0.0858059	0.154181	0.06126	0.0673122	0.039208	0.0757655	0.0588227	0.0385238	0.0275581	0.0666571	0.0388359	0.0864518	0.0544556	0.0432932	0.0192245	0.0399042	0.00924728	0.056419	0.0204	0.0379056	0.0498487	0.023104	0.0127545	0.0150087	0.0474897	0.0336077	0.035657	0.0260305	0.0728272	0.0160358	0.0614398	0.0372066	0.0419289
15	0.0560369	0.0507998	0.0409802	0.0250488	0.0747823	0.0533822	0.0753495	0.0587656	0.0406678	0.066662	0.00829402	0.0578308	0.0598111	0.00586274	0.0305208	0.0795407	0.0827237	0.0605308	0.0302951	0.0531288	0.0241231	0.040322	0.0120172	0.0158757	0.0356041	0.0530462	0.0539609	0.0779707	0.0332321	0.0375702	0.076836	0.0359719	0.0475695	0.0527902	0.0551479	0.0121235	0.0425662	0.0772093	0.0590614
20	0.0685032	0.0344112	0.0134013	0.0518401	0.051351	0.0159267	0.0210668	0.0688591	0.0665925	0.0612521	0.0355079	0.027641	0.0304187	0.0211998	0.0546149	0.0455141	0.0673394	0.0381376	0.0229098	0.0123538	0.0125633	0.0295144	0.0118694	0.0145227	0.0566383	0.0402456	0.048714	0.105744	0.0411123	0.0891856	0.0236794	0.0435362	0.0323127	0.0348519	0.0331217	0.0292497	0.0496601	0.0276235	0.0182263
25	0.0577754	0.0732108	0.0180904	0.0274378	0.0427731	0.0494367	0.034038	0.0326019	0.0499822	0.0295401	0.0469353	0.0289684	0.0113938	0.00569285	0.0576853	0.0143557	0.0709646	0.0593951	0.0234999	0.020473	0.0815179	0.0411831	0.0541384	0.071743	0.0750029	0.0280684	0.0383311	0.107328	0.0816793	0.0165667	0.0573122	0.0306993	0.0719111	0.0482952	0.067803	0.0394147	0.023405	0.0513524	0.053141
30	0.0813138	0.0807585	0.0437327	0.0621982	0.0375114	0.0662355	0.0624642	0.034256	0.0297343	0.0194655	0.00797768	0.0354988	0.023789	0.00690789	0.0155653	0.0133753	0.0713041	0.039703	0.0255405	0.0339911	0.0893076	0.0546269	0.0338402	0.0682255	0.0514973	0.0494414	0.0535631	0.0913281	0.0404652	0.0928854	0.0428009	0.048346	0.0202	0.0622655	0.0312365	0.0649533	0.0252874	0.0467581	0.0290563
35	0.0919004	0.0535441	0.0554044	0.0357741	0.0559595	0.0441897	0.0767556	0.0169792	0.0314474	0.0610269	0.0206953	0.0125339	0.0199148	0.0196033	0.0331516	0.020621	0.108782	0.0690872	0.0593584	0.0596137	0.0259501	0.0171333	0.0410517	0.0199614	0.0306556	0.0394824	0.0545631	0.0603124	0.0246517	0.0477392	0.043934	0.0284101	0.0551015	0.055673	0.0932629	0.0713239	0.0575811	0.0807667	0.0451647
40	0.0341336	0.0454235	0.0411074	0.033689	0.015724	0.0424217	0.065631	0.0221295	0.0146395	0.023078	0.0348901	0.049136	0.0254096	0.0269414	0.0244237	0.0795297	0.098275	0.0465992	0.0339323	0.0365685	0.0350062	0.0322677	0.0110826	0.0204851	0.0740735	0.0529275	0.106398	0.0524507	0.0199637	0.080508	0.0454091	0.0315389	0.0550318	0.104664	0.0877656	0.0538697	0.0972856	0.0620588	0.0483923
45	0.0344412	0.0344645	0.0314337	0.0473344	0.0173492	0.057938	0.0102807	0.0213035	0.0403271	0.0202455	0.0125503	0.0142168	0.0352296	0.0162197	0.00884964	0.0138049	0.0320012	0.0335998	0.0312181	0.013112	0.0673077	0.0414806	0.0704099	0.00426029	0.0367045	0.0382106	0.105445	0.0175187	0.0649178	0.0793225	0.0575863	0.0422527	0.0633116	0.0920186	0.0242789	0.0444839	0.0867668	0.0980822	0.0352164
50	0.0628539	0.055064	0.0302383	0.0422894	0.101614	0.0483556	0.0679872	0.058193	0.0193178	0.0192151	0.0270057	0.0215876	0.0310928	0.0207932	0.040049	0.059313	0.0277735	0.0709272	0.0165785	0.0281716	0.0550284	0.0533973	0.0600031	0.0588703	0.0525696	0.0154037	0.0195192	0.0354684	0.0498105	0.0363241	0.0545719	0.0172342	0.0460385	0.0402474	0.0171347	0.0461431	0.0327146	0.0782125	0.0301142
55	0.0749919	0.0375156	0.0482173	0.0118938	0.102836	0.0820077	0.0301226	0.0333357	0.0488396	0.0329189	0.0206301	0.0614997	0.0407801	0.0240072	0.00756881	0.0454292	0.0213544	0.0488413	0.0344342	0.029059	0.00892011	0.0179735	0.0331107	0.030328	0.0533104	0.0741936	0.0562369	0.022245	0.0276735	0.0445121	0.105259	0.0319528	0.073678	0.0665206	0.0787002	0.0344616	0.0189828	0.0564821	0.0671441
60	0.0714558	0.0367119	0.0580938	0.0507616	0.0353357	0.0727519	0.05482	0.0482935	0.043033	0.0245178	0.0428493	0.0317863	0.102302	0.0521242	0.019842	0.0321131	0.0642329	0.0560674	0.0315369	0.0244373	0.0369228	0.0224285	0.0558792	0.0739846	0.0119998	0.0212458	0.0574655	0.0224841	0.01516	0.110598	0.0611753	0.070528	0.0142075	0.0852275	0.0351301	0.0602936	0.0197322	0.0736894	0.0745378
65	0.0760005	0.0535163	0.0426362	0.0414552	0.0219087	0.0287411	0.0932233	0.0656758	0.0864033	0.0437693	0.0359652	0.0364867	0.0865211	0.0493844	0.00197038	0.0465991	0.0726314	0.0288223	0.0370562	0.0373665	0.00148673	0.0463275	0.0240413	0.0294294	0.0451047	0.0242513	0.0158042	0.0528314	0.0239072	0.0863964	0.0515034	0.0217514	0.0533872	0.0791516	0.0466093	0.0796471	0.0418728	0.0856567	0.0352837
70	0.0913337	0.0819152	0.0674064	0.0362571	0.00906021	0.0215792	0.0596974	0.0336576	0.0661233	0.0640253	0.0295583	0.0211808	0.0769367	0.0238171	0.0234239	0.0433904	0.077078	0.0312697	0.0546905	0.0280556	0.0702642	0.0855635	0.0657934	0.0849591	0.0782399	0.0667579	0.0740667	0.080199	0.0679796	0.0232578	0.0665677	0.0310234	0.0617181	0.0280358	0.0395989	0.0193541	0.0427522	0.0397682	0.0175528
75	0.0631019	0.0427893	0.0687644	0.0373036	0.0516195	0.0174687	0.0430875	0.0507881	0.0255221	0.0769166	0.0500643	0.0518487	0.0558161	0.0336193	0.0271912	0.0259252	0.0438246	0.032312	0.0153	0.0143438	0.0552889	0.0589615	0.0602071	0.0476035	0.0484271	0.0562258	0.0609919	0.0982123	0.0637304	0.0401512	0.040826	0.026846	0.0192095	0.101166	0.0818716	0.0758358	0.0396933	0.078139	0.0359845
80	0.0572227	0.0538139	0.0652802	0.0463092	0.05196	0.0198871	0.0560053	0.105422	0.0321564	0.0273318	0.0198767	0.0525313	0.025274	0.0616973	0.0355836	0.0290384	0.11585	0.0626621	0.0417488	0.0269824	0.0414738	0.0484162	0.0611495	0.0368672	0.0456052	0.0252155	0.0772399	0.0561079	0.0385141	0.0599836	0.0555591	0.0285691	0.0228349	0.0880939	0.0371646	0.0732508	0.0361712	0.0959831	0.0814197
85	0.0702259	0.101372	0.0498522	0.0310862	0.0255685	0.078843	0.0665468	0.101084	0.0530195	0.0176242	0.02531	0.0643812	0.0300172	0.0521211	0.0635209	0.0791257	0.10518	0.132735	0.0636894	0.0841064	0.0409706	0.0535054	0.0546741	0.0346977	0.0517741	0.0468404	0.0347749	0.0873754	0.013994	0.0689809	0.0680501	0.0544655	0.0258335	0.0152228	0.0642772	0.0411494	0.0196269	0.0588144	0.0527909
90	0.0894614	0.06185	0.0270494	0.0271768	0.112916	0.0717386	0.0512532	0.104044	0.0208415	0.03714	0.00899024	0.00704878	0.0326902	0.0103858	0.0418853	0.0740368	0.0880577	0.0721227	0.0731496	0.0498564	0.013826	0.036621	0.0311496	0.0416455	0.0127022	0.0449599	0.029893	0.0475042	0.00840091	0.008228	0.0639538	0.0622669	0.0270764	0.00623868	0.0275706	0.0451561	0.0155822	0.0483876	0.0300176
95	0.0627856	0.0681279	0.0380615	0.0193283	0.067887	0.0805285	0.0149758	0.0779867	0.014995	0.0225614	0.00517843	0.0216188	0.0152033	0.00996476	0.00886906	0.0194822	0.0609013	0.0359794	0.0298549	0.0243401	0.0510745	0.0300761	0.0840053	0.0640192	0.0372481	0.0670611	0.0295547	0.0107441	0.00795827	0.0575125	0.0420582	0.0159763	0.0203757	0.0400887	0.0414204	0.0555827	0.0561102	0.0300946	0.0464614
100	0.0232985	0.054905	0.028358	0.0654913	0.0370252	0.048521	0.0632146	0.0681031	0.0427737	0.0298799	0.0202067	0.0283836	0.0230512	0.0142862	0.041907	0.0583609	0.0340405	0.0492583	0.0485467	0.0134945	0.0507866	0.0607805	0.0333356	0.00991753	0.0492269	0.0207558	0.00579838	0.0648359	0.0319387	0.0485207	0.0584441	0.030114	0.0664026	0.0232302	0.0135772	0.0478259	0.0315642	0.0442689	0.0345017
105	0.037628	0.0563009	0.0481734	0.0704842	0.0285089	0.0784045	0.0877713	0.0927752	0.0231131	0.00849806	0.0115198	0.0329888	0.0210705	0.0292625	0.0324041	0.0606567	0.0674607	0.0431005	0.00924384	0.0367567	0.0340353	0.062889	0.0207412	0.0535522	0.0605329	0.0592907	0.0153036	0.0492501	0.0500409	0.0702162	0.0214726	0.0299404	0.0404275	0.0669577	0.0520717	0.0484699	0.0751043	0.0210493	0.0605754
110	0.00844779	0.0760226	0.037405	0.028976	0.016231	0.0280056	0.019831	0.0840333	0.0351943	0.0702498	0.064354	0.0575467	0.0365328	0.0374879	0.061682	0.021447	0.0508449	0.0251881	0.0691382	0.00473058	0.0804451	0.074983	0.0426297	0.032341	0.0508362	0.022733	0.0373833	0.0820394	0.0434701	0.0880402	0.0872092	0.0368193	0.0454896	0.0451545	0.0415007	0.043233	0.0902835	0.04102	0.0382194
115	0.0383713	0.078758	0.050107	0.0511823	0.058486	0.0463444	0.044386	0.052294	0.0651991	0.0726767	0.0764401	0.0500249	0.0229087	0.0311813	0.057416	0.0753065	0.0351485	0.0133896	0.0648856	0.00876885	0.0562248	0.102866	0.0910311	0.135684	0.0658755	0.0692667	0.0473756	0.0482652	0.0282588	0.096145	0.0839084	0.0336955	0.0522265	0.0347021	0.0671698	0.0706727	0.0467351	0.0453562	0.0427477
120	0.0437285	0.0697304	0.0350608	0.0395789	0.0214929	0.0373972	0.0487904	0.0807103	0.0657632	0.0831985	0.0407561	0.0444031	0.0337787	0.029781	0.066893	0.078314	0.0729054	0.0251988	0.0172992	0.0279675	0.0984644	0.0533576	0.0774971	0.106779	0.154344	0.06169	0.0703792	0.025077	0.0206569	0.0340589	0.0822103	0.0438148	0.110462	0.0882401	0.0544461	0.04271	0.0459742	0.0475141	0.0507315
125	0.113105	0.0758224	0.0472849	0.0700905	0.0447721	0.0517803	0.0163809	0.107434	0.0530799	0.0806749	0.0529608	0.0585555	0.0298067	0.0510209	0.101621	0.0521428	0.0599908	0.0388187	0.0576496	0.0312203	0.077661	0.0736413	0.0615107	0.045897	0.106111	0.0666036	0.0129316	0.0877065	0.0319535	0.0593396	0.117531	0.0248895	0.0443715	0.0738	0.0732167	0.0331589	0.0350341	0.0590656	0.0521163
130	0.155758	0.0940172	0.0489174	0.0637527	0.0268473	0.0952585	0.0328298	0.0854315	0.0601553	0.0147147	0.042031	0.0433641	0.0184673	0.0362246	0.0629564	0.032961	0.0239231	0.0334391	0.0175021	0.0391221	0.00405792	0.0626942	0.0493757	0.0393114	0.0781516	0.0454031	0.0675205	0.0696283	0.0132267	0.0129421	0.0236838	0.0570235	0.0369292	0.0178151	0.0275759	0.0278111	0.0431865	0.0176436	0.0167748
135	0.0841193	0.0821665	0.0341445	0.0233589	0.0419663	0.0616604	0.0604939	0.0826212	0.0580505	0.0268042	0.046664	0.0287436	0.0233969	0.0235817	0.0428285	0.0813146	0.0573964	0.0182126	0.0301661	0.0481152	0.0387949	0.0295447	0.0355994	0.057305	0.065881	0.0610789	0.0659106	0.0545132	0.018317	0.0682428	0.0637045	0.0553438	0.0352131	0.0306542	0.0388556	0.0194532	0.0625227	0.0200859	0.0255834
140	0.0609436	0.0221044	0.0436017	0.0383681	0.101051	0.0235932	0.0650437	0.108557	0.0425121	0.0365695	0.0235034	0.0260661	0.0398706	0.0207721	0.0624416	0.0203092	0.0496559	0.139758	0.0152067	0.030324	0.0826087	0.0932887	0.0595017	0.0747719	0.0899887	0.0514633	0.0357048	0.0867375	0.0842969	0.0745343	0.053553	0.0396378	0.0655204	0.0579076	0.0180999	0.0455372	0.0280723	0.0810763	0.0284865
145	0.0770634	0.0262051	0.0481084	0.0529675	0.0666587	0.015278	0.0247755	0.0805489	0.0256884	0.042785	0.0200791	0.0101415	0.0258662	0.00945315	0.0261912	0.0394235	0.0964285	0.0700711	0.0442238	0.0499821	0.088522	0.065149	0.0781678	0.0898835	0.0730601	0.0803385	0.0862536	0.0719132	0.0678646	0.0501088	0.0583158	0.0440731	0.0880378	0.0778404	0.0514281	0.103275	0.0592882	0.12613	0.0710523
150	0.0294395	0.050435	0.0218409	0.0508499	0.0164387	0.0633841	0.035125	0.0715955	0.0420724	0.0627117	0.0165964	0.00639985	0.0368629	0.0128967	0.0643634	0.0197786	0.0545177	0.0873003	0.0470305	0.0289699	0.0489749	0.0143204	0.0481496	0.0366731	0.0425304	0.0658459	0.0550544	0.0405494	0.0147206	0.0458034	0.0810731	0.0282293	0.0485911	0.0820846	0.0794161	0.0666384	0.126582	0.0763766	0.0826591
155	0.0164781	0.0532476	0.030423	0.0416524	0.0143355	0.016011	0.0244111	0.070417	0.0590676	0.0273153	0.0288678	0.0280946	0.0679289	0.0172866	0.0419702	0.0156519	0.0362834	0.0533516	0.0213776	0.0596219	0.041367	0.0272424	0.0603294	0.0273694	0.064868	0.053458	0.0280063	0.023225	0.0216287	0.0554129	0.0551458	0.0190075	0.051028	0.0606243	0.0912728	0.0522667	0.0295683	0.0847197	0.0524528
160	0.0626311	0.0660497	0.0445243	0.0425902	0.0633981	0.0631328	0.0106005	0.0646602	0.0631313	0.0495903	0.0655721	0.0371525	0.0349867	0.0382453	0.0284629	0.0333797	0.0495694	0.0273125	0.0115628	0.0150148	0.0163493	0.0181743	0.0493153	0.0317348	0.0314519	0.0268329	0.0496197	0.0530907	0.00826913	0.0601529	0.0366661	0.0208043	0.0660985	0.062775	0.0421873	0.0360698	0.0554995	0.0872129	0.0809127
165	0.070819	0.0849163	0.0409305	0.0226632	0.0492173	0.010229	0.0189174	0.0432894	0.0641984	0.0147062	0.0336718	0.0212546	0.020941	0.0283373	0.0592241	0.0159582	0.0389275	0.0440627	0.0249186	0.0332271	0.0175636	0.0193384	0.0746735	0.0337425	0.0496925	0.0379222	0.0658995	0.0178905	0.036519	0.0572157	0.0673405	0.0696046	0.0387446	0.0844056	0.0472149	0.035305	0.0490917	0.0421191	0.0587698
170	0.0467192	0.088461	0.0294335	0.0434322	0.0526614	0.0544096	0.0262639	0.0682426	0.0318748	0.0311519	0.0141105	0.0136676	0.0334576	0.025101	0.0253847	0.0181917	0.0468772	0.073578	0.0318723	0.0580226	0.0323201	0.0585039	0.0594776	0.019109	0.0225949	0.0806178	0.0687524	0.0582942	0.0600757	0.043312	0.0208961	0.0643342	0.0777836	0.0441759	0.0511575	0.0655306	0.0439077	0.0541425	0.0243854
175	0.0185423	0.0316161	0.0413222	0.0322871	0.0612751	0.0659025	0.022581	0.071346	0.0165274	0.0311828	0.024626	0.0141784	0.0735567	0.00303182	0.0637395	0.0136638	0.0363036	0.0312372	0.0224166	0.0281278	0.0865941	0.0890609	0.0288061	0.0740469	0.00910517	0.0489255	0.0272935	0.0213494	0.034431	0.0976178	0.0551635	0.0686107	0.0326774	0.0445562	0.0649571	0.0514161	0.0141841	0.0755254	0.0345192
180	0.0616632	0.0235907	0.0549056	0.0249949	0.063848	0.0216798	0.0615278	0.0612538	0.0302583	0.0169009	0.0557696	0.0260654	0.0514781	0.0137146	0.0406415	0.00962405	0.0380969	0.0451669	0.0176134	0.027071	0.0677775	0.0454716	0.0340304	0.0773788	0.0277928	0.0260458	0.0295211	0.0291994	0.0203839	0.0554338	0.0589492	0.0627057	0.0617083	0.0148983	0.144211	0.0164357	0.062451	0.0172171	0.0337962
185	0.0384638	0.0535903	0.0264719	0.0352575	0.0333824	0.038969	0.0674222	0.0815264	0.0244616	0.0261796	0.0308976	0.037092	0.0210701	0.015436	0.0312132	0.0302125	0.0201323	0.0291253	0.0628285	0.0313598	0.0194411	0.00850554	0.0282315	0.0224583	0.0479584	0.0845352	0.0183104	0.0894205	0.0094501	0.0434762	0.0575768	0.0554996	0.0180904	0.0258454	0.0926564	0.0611095	0.0688114	0.0704701	0.0248666
190	0.106324	0.0351414	0.0481386	0.0289571	0.0375088	0.0402365	0.0533728	0.0467011	0.0115149	0.0279779	0.025865	0.0104469	0.0606328	0.0175111	0.0246576	0.0468164	0.0960892	0.0375857	0.0670143	0.0302221	0.00657409	0.0232074	0.0522757	0.0301087	0.0283405	0.0357004	0.0643604	0.0778255	0.0216391	0.022705	0.0371491	0.0640457	0.0615102	0.0211622	0.0104201	0.0412805	0.0376221	0.0298629	0.0170591
195	0.071964	0.0609715	0.0229637	0.0502138	0.0282301	0.0254576	0.0262045	0.0627678	0.0165536	0.0116995	0.034726	0.0335291	0.0424682	0.0304449	0.0195019	0.0647937	0.106298	0.0546044	0.0315778	0.0292201	0.0549558	0.0296302	0.0305562	0.0612133	0.0435042	0.0421805	0.0200626	0.012485	0.0357919	0.0592062	0.0257266	0.0293767	0.0119016	0.0377145	0.0815722	0.0453695	0.071492	0.054688	0.019686
200	0.0644905	0.0610182	0.00903981	0.0206415	0.0279216	0.0272106	0.0222336	0.011811	0.0171874	0.0101717	0.038474	0.049361	0.0552282	0.0423435	0.0300843	0.0125585	0.0712573	0.0375712	0.0638891	0.011875	0.0450183	0.0401593	0.0143414	0.0321501	0.0739092	0.0257143	0.0158955	0.0193291	0.0728971	0.0497631	0.065351	0.0295882	0.0174046	0.0710682	0.115749	0.0289698	0.0150153	0.0788848	0.0581367
205	0.0857461	0.0124082	0.0360937	0.02827	0.0367973	0.0302134	0.0390511	0.0639898	0.0409789	0.0284303	0.0225221	0.0178718	0.0583501	0.016974	0.0229734	0.0333502	0.0669435	0.0481507	0.0468272	0.0290167	0.0325022	0.0226349	0.0125699	0.0529957	0.0450528	0.0134215	0.0325736	0.044783	0.0219935	0.0826878	0.0343434	0.0791014	0.0687223	0.0546994	0.0386434	0.0236284	0.0455448	0.0473003	0.090443
210	0.06487	0.0275011	0.0394164	0.0192047	0.0289847	0.0513439	0.0283399	0.0249803	0.0156364	0.0360201	0.0518903	0.0232405	0.0164314	0.00799164	0.0207589	0.0138099	0.0516619	0.0470622	0.0390953	0.0180353	0.0566116	0.0195186	0.0363918	0.0722338	0.0660243	0.0702139	0.0170473	0.0397511	0.0709811	0.0688526	0.0641488	0.0807375	0.0969233	0.0290635	0.034067	0.0420675	0.0125298	0.0454252	0.0437357
215	0.125876	0.0611934	0.0240478	0.0113499	0.0255978	0.0320612	0.0486604	0.0221319	0.0715672	0.0277341	0.0428305	0.0412669	0.0245665	0.0181284	0.0369748	0.0590939	0.0236998	0.0594849	0.0410923	0.0414108	0.0688826	0.0132935	0.047713	0.0622757	0.0617927	0.0293941	0.0585715	0.0137953	0.0151814	0.046337	0.0723607	0.0502812	0.0831193	0.0269609	0.0425024	0.0383479	0.038191	0.0514105	0.00149534
220	0.0753341	0.0372415	0.0400773	0.0234557	0.03538	0.0374995	0.0450752	0.0279454	0.059595	0.0341973	0.0141013	0.05091	0.0219567	0.0110008	0.0296498	0.0239571	0.0692528	0.0297773	0.0341246	0.0234317	0.0409283	0.0283761	0.0300008	0.0465794	0.0453961	0.0597539	0.0309777	0.0250757	0.0280653	0.0130398	0.0242089	0.0446351	0.0348934	0.0368647	0.00947229	0.059888	0.0356328	0.0244925	0.0368053
225	0.0283889	0.00682147	0.0171688	0.0399121	0.0458568	0.0389636	0.0454113	0.0258261	0.0193025	0.0180746	0.0111197	0.0698364	0.0236163	0.0121636	0.080077	0.082946	0.0686068	0.039018	0.0412803	0.0146915	0.0730495	0.047092	0.0205212	0.0494766	0.0404186	0.0303425	0.0596144	0.0420666	0.0405564	0.052057	0.0817774	0.0338711	0.0637864	0.0664362	0.0752495	0.0823232	0.0573597	0.0307737	0.0464155
230	0.0343178	0.0418773	0.0111896	0.0351742	0.0139164	0.0604724	0.0309547	0.0161687	0.0643491	0.0271698	0.0154298	0.0180728	0.0313424	0.0196181	0.0370801	0.0766739	0.0761062	0.0541485	0.06368	0.0457068	0.0476871	0.0685499	0.0443767	0.0616407	0.0671517	0.0291654	0.0314306	0.067518	0.0606746	0.0293507	0.0301854	0.0275254	0.0411988	0.0559289	0.0495071	0.0410707	0.0804634	0.0214124	0.0232554
235	0.0246169	0.0312613	0.0291231	0.0173607	0.017881	0.0608224	0.0242931	0.0273955	0.0512637	0.0506511	0.0274056	0.0470348	0.0348552	0.0318902	0.0464834	0.0448232	0.0451656	0.0456766	0.0618712	0.0219454	0.051261	0.0673895	0.0553066	0.0632172	0.0699732	0.0399679	0.0219555	0.0416717	0.0757714	0.013835	0.0548986	0.0206845	0.0435186	0.0216143	0.0851787	0.0105378	0.0511675	0.0263094	0.034417
240	0.0189426	0.0634977	0.0353611	0.0287347	0.0367351	0.0611256	0.0284125	0.021864	0.0655953	0.0105388	0.0327446	0.0393684	0.0304796	0.0183609	0.0252744	0.0324961	0.100521	0.0402868	0.0445826	0.0274378	0.029536	0.0314098	0.0369672	0.0369622	0.0375688	0.0353272	0.0289675	0.0721714	0.0342252	0.0671038	0.115217	0.0423094	0.0246285	0.04272	0.0515394	0.025197	0.0757847	0.0135624	0.0148569
245	0.0716499	0.0138749	0.0402594	0.0184745	0.0303422	0.0473015	0.0744199	0.0513322	0.0145069	0.0372625	0.0215112	0.0143907	0.00899692	0.0208128	0.0198492	0.0354726	0.0700416	0.0612989	0.0689688	0.0383775	0.051044	0.0252002	0.0488103	0.0610874	0.0237274	0.024359	0.0151862	0.0703892	0.0353175	0.0267121	0.0555277	0.0375013	0.0232911	0.0313281	0.0480531	0.0217294	0.00604956	0.0642479	0.0496139
250	0.0751897	0.0444159	0.0451684	0.0161825	0.0274669	0.0253175	0.0433147	0.0600302	0.0332184	0.0229511	0.0170244	0.0664217	0.012471	0.0147188	0.0204968	0.0463199	0.0119529	0.0650224	0.0783255	0.0422335	0.0505619	0.0654124	0.0343473	0.0323454	0.0386361	0.0517378	0.0589917	0.0596435	0.00680063	0.0778944	0.0943137	0.0602401	0.0570393	0.0656231	0.0593476	0.0624577	0.0333417	0.0619369	0.0737204
255	0.0294913	0.0689877	0.0497349	0.0331665	0.0471331	0.0759545	0.0871934	0.076234	0.0178795	0.0329236	0.0207347	0.0446661	0.0371071	0.00823435	0.00835549	0.0862459	0.0867922	0.0355	0.0509169	0.0331494	0.0994559	0.0995942	0.0919096	0.105221	0.0859568	0.0900693	0.0848724	0.0464764	0.0534897	0.0299728	0.0557717	0.0620486	0.0608842	0.0469825	0.0319545	0.0485241	0.0368014	0.0264965	0.0342347
260	0.0406161	0.0595749	0.0364546	0.0611884	0.0635719	0.0839868	0.095303	0.113074	0.0263575	0.0239717	0.0242888	0.0724807	0.0395817	0.00475063	0.0203416	0.0480802	0.0402355	0.0127208	0.0693339	0.056573	0.0989865	0.0582838	0.0271545	0.0976559	0.117872	0.0735151	0.0792485	0.0993742	0.0529793	0.0427084	0.0374905	0.0629787	0.0565728	0.0269807	0.0270654	0.0290008	0.0550923	0.0387999	0.0310595
265	0.0804308	0.0436452	0.0273718	0.0374486	0.0490136	0.034864	0.0620183	0.0894824	0.04332	0.0358485	0.0267159	0.0383054	0.0376336	0.0201136	0.0212959	0.0608677	0.0754278	0.0702279	0.0672991	0.0425815	0.0838558	0.0671352	0.0334969	0.0728416	0.0375932	0.0517534	0.0504188	0.114972	0.0439197	0.0864299	0.0916255	0.0685306	0.0553255	0.0589928	0.0343373	0.0847625	0.0460551	0.0667215	0.0893421
270	0.0559499	0.019362	0.0200879	0.0132331	0.0140519	0.034032	0.0493017	0.0460656	0.0631266	0.0222293	0.0171276	0.0553456	0.0179014	0.0220006	0.0166528	0.0600947	0.0413833	0.0609069	0.0695864	0.0191814	0.0858894	0.0899245	0.0802275	0.0752501	0.0682539	0.0775103	0.0441905	0.0170496	0.0450519	0.0203888	0.0660198	0.0738366	0.0250284	0.0402778	0.0607451	0.0280144	0.0176764	0.0742816	0.0475633
275	0.0521481	0.0267889	0.0148367	0.038211	0.0204865	0.00538835	0.0652671	0.037347	0.0625249	0.0383068	0.0423112	0.0520994	0.0316268	0.0159239	0.0244548	0.0784371	0.044548	0.0764687	0.0572701	0.0344362	0.0727351	0.0540682	0.0793403	0.0710591	0.15143	0.113647	0.0799665	0.0552031	0.0232488	0.0517678	0.0752926	0.0648209	0.0226283	0.0304279	0.0695198	0.0257407	0.0277706	0.0599735	0.0304212
280	0.0182823	0.0135395	0.0131419	0.0259135	0.0351557	0.045554	0.0276303	0.0104204	0.0269099	0.0214316	0.0253135	0.0378702	0.019928	0.0218067	0.0618476	0.0446752	0.055372	0.0222106	0.0383333	0.0154296	0.0687889	0.0536369	0.0757017	0.0595866	0.0943106	0.0476257	0.0736806	0.0658171	0.0498444	0.0596054	0.0485965	0.0088301	0.0417479	0.0571128	0.0838278	0.0414627	0.0744259	0.0371356	0.0546669
285	0.0359221	0.0291583	0.0241722	0.0356794	0.02883	0.0171164	0.0424877	0.0546094	0.0324354	0.0295799	0.0348186	0.0448746	0.037773	0.0381154	0.0461101	0.0581709	0.0761368	0.0737847	0.047237	0.0369269	0.0474314	0.0553303	0.0177888	0.0479679	0.0163721	0.032875	0.0117338	0.0705402	0.0373691	0.050932	0.0727845	0.0127274	0.0736755	0.10098	0.0645241	0.0591178	0.0429683	0.0826776	0.0848298
290	0.0202465	0.0626649	0.0458812	0.0535235	0.0294351	0.0622372	0.0509212	0.0449246	0.0418467	0.0247328	0.01136	0.0735927	0.0297631	0.00207713	0.0147795	0.0698097	0.0643703	0.0617888	0.0501983	0.0474968	0.0280255	0.0513957	0.046229	0.0628421	0.0185033	0.0393343	0.028459	0.0330466	0.0239616	0.0287951	0.0485913	0.0591647	0.0377639	0.0708327	0.0648002	0.0364058	0.0405755	0.0313102	0.0348972
295	0.0854314	0.0595133	0.0443276	0.0469975	0.0442585	0.0560764	0.0246115	0.0684318	0.0581923	0.00596846	0.0178093	0.0669774	0.0293781	0.0207507	0.0528775	0.0388472	0.0121237	0.0447866	0.0339591	0.00465311	0.0144478	0.0629373	0.0348747	0.0537909	0.0484826	0.0213466	0.0266376	0.0278845	0.0676939	0.0880157	0.0523656	0.0417653	0.0277911	0.0522319	0.0190676	0.011247	0.0585099	0.0345741	0.0232855
300	0.097284	0.0390133	0.0444444	0.0190573	0.059815	0.0329884	0.0295488	0.070512	0.053793	0.0113595	0.00866286	0.0401099	0.057876	0.0208121	0.0398482	0.0815571	0.0436588	0.0525416	0.0498709	0.012855	0.039279	0.0954937	0.039871	0.072042	0.0632435	0.0490787	0.0167819	0.0940648	0.0965879	0.0554013	0.0835305	0.0470287	0.0287202	0.00795781	0.0327206	0.0362947	0.0448666	0.0617177	0.0428764
305	0.0857995	0.0559019	0.00840677	0.0401291	0.0210656	0.0266093	0.0110546	0.0992433	0.0511999	0.00623814	0.0231517	0.0641839	0.0475355	0.0155778	0.0235989	0.0668755	0.0365127	0.0353929	0.0631968	0.0422034	0.0403708	0.0674483	0.0567408	0.0640597	0.0483677	0.0292477	0.0600958	0.05991	0.05558	0.0667892	0.0174046	0.0415354	0.0143196	0.0509366	0.0454688	0.0198381	0.0720566	0.0195096	0.0126429
310	0.0402401	0.0414794	0.0374334	0.011562	0.0247494	0.0607317	0.0177132	0.0716152	0.0401872	0.0346073	0.0185283	0.0894187	0.0572428	0.0179661	0.0563389	0.024333	0.0659852	0.111024	0.0487197	0.0220874	0.0430811	0.069345	0.0387124	0.0341804	0.0304109	0.0676122	0.108778	0.0258961	0.0440399	0.0361381	0.0406446	0.0453066	0.0391279	0.0413696	0.0153765	0.0578897	0.0567793	0.0512411	0.0646651
315	0.0437977	0.0641324	0.0316587	0.0361294	0.0327552	0.0665964	0.031244	0.0796145	0.0594939	0.0681536	0.0357768	0.0471002	0.0699206	0.00952045	0.00659574	0.0154982	0.102042	0.0241423	0.0385714	0.0499007	0.0643117	0.0686402	0.0339508	0.0238557	0.00697098	0.0470936	0.0337723	0.0432981	0.0261417	0.0469083	0.0369199	0.059082	0.0233782	0.0498334	0.0414749	0.0473902	0.0682644	0.108002	0.0621485
320	0.0572984	0.0274163	0.0258124	0.0386633	0.021345	0.0494619	0.0261958	0.054514	0.0562846	0.0418181	0.042392	0.0184887	0.0188508	0.0114172	0.0423329	0.0439435	0.0614738	0.0543082	0.00600612	0.0141679	0.044465	0.0540655	0.0632871	0.0553952	0.0248957	0.0594975	0.0580425	0.0771507	0.0238895	0.0557305	0.0295094	0.0607358	0.0445412	0.0422043	0.00874442	0.0563414	0.0250034	0.050416	0.017256
325	0.0497717	0.0479562	0.0127144	0.0172692	0.029369	0.0287382	0.0433569	0.0518129	0.0362713	0.0459503	0.0229337	0.0272718	0.017104	0.00789221	0.0221502	0.028747	0.0621535	0.0497884	0.0112544	0.0203214	0.0407467	0.024016	0.00937556	0.0162757	0.0531145	0.00960201	0.0678762	0.06709	0.0223534	0.0312232	0.0756826	0.0675368	0.0197406	0.0434433	0.0315224	0.0142104	0.0652253	0.0662473	0.0292402
330	0.0396355	0.069452	0.041813	0.0269449	0.0257424	0.0182711	0.0156268	0.0642122	0.0242474	0.0242524	0.0337734	0.0324698	0.0202384	0.0277634	0.040038	0.0215663	0.0566167	0.0478575	0.0224211	0.00929952	0.0889079	0.0651612	0.0613343	0.0635493	0.0695468	0.0235145	0.0822334	0.0532666	0.0320378	0.0313662	0.0569962	0.0289008	0.0277045	0.0525233	0.0514488	0.0742711	0.0553989	0.0528557	0.0372743
335	0.0761059	0.0720638	0.0396656	0.0127128	0.0187354	0.0131087	0.053424	0.0320184	0.0413328	0.0313617	0.0654234	0.0151798	0.0216634	0.0169592	0.0294176	0.0750454	0.0752785	0.0718591	0.057081	0.0272281	0.0590485	0.0683701	0.0240585	0.0327148	0.0536359	0.0174256	0.0455105	0.0596591	0.0303216	0.0443984	0.0729758	0.0390323	0.0680826	0.0384034	0.0249949	0.0202721	0.0365929	0.024088	0.0233989
340	0.0371015	0.0253569	0.0194386	0.042944	0.0141568	0.016895	0.0893747	0.0122745	0.0308142	0.0470167	0.0717187	0.0264039	0.0257208	0.031646	0.0831956	0.0668462	0.0719693	0.0462965	0.0229618	0.0148428	0.0486567	0.058544	0.0161182	0.0347079	0.0742868	0.0134409	0.0660196	0.0674546	0.0531027	0.0432618	0.0438153	0.0315506	0.060158	0.0380982	0.0513512	0.0383094	0.0730316	0.0151097	0.024208
345	0.0597318	0.0442745	0.0435623	0.0799563	0.028381	0.0469487	0.108188	0.0379663	0.0211042	0.0388713	0.0593198	0.0617104	0.0120929	0.0628281	0.0507645	0.0242915	0.0231295	0.0180906	0.0405757	0.0305841	0.0691594	0.0591121	0.0587294	0.0742383	0.0596038	0.0475972	0.0452372	0.0671368	0.0817003	0.0629671	0.0576057	0.0171796	0.0768704	0.0909522	0.0402546	0.0919255	0.0653107	0.0717316	0.0555472
350	0.0831577	0.0494248	0.0305586	0.0247363	0.0685692	0.0555292	0.0448678	0.0847538	0.0731764	0.0379643	0.0534556	0.0344461	0.0162806	0.0589684	0.0639149	0.0268375	0.0629888	0.049531	0.0389163	0.0108964	0.0237392	0.0217801	0.0203979	0.0297417	0.0460946	0.0298969	0.0666284	0.0743853	0.0274408	0.0786237	0.084703	0.00804046	0.0381934	0.0574291	0.0411316	0.0513086	0.072282	0.0489063	0.0652612
355	0.0325568	0.0565412	0.0420498	0.0390893	0.0201194	0.0307356	0.028751	0.0518944	0.0553648	0.0547576	0.0168605	0.0694543	0.0185018	0.0204228	0.022225	0.0475417	0.0308384	0.0505772	0.0469544	0.0129685	0.0654546	0.0529511	0.0343958	0.0590369	0.0134703	0.0505737	0.0672817	0.0549135	0.0507416	0.0695043	0.0880286	0.0157633	0.0483829	0.0293414	0.0455542	0.0819229	0.0544957	0.0538162	0.0588985
360	0.0536692	0.104155	0.0312833	0.0242671	0.041422	0.0719325	0.0262292	0.0268465	0.041892	0.0269851	0.0570636	0.0157803	0.0115373	0.0200585	0.0117364	0.0262366	0.0629684	0.0301008	0.0309403	0.00567758	0.0372927	0.0415925	0.0120488	0.0243178	0.0140101	0.0188182	0.0441247	0.0572661	0.0329733	0.0955029	0.0776538	0.0534096	0.0453469	0.0687717	0.0528022	0.0928546	0.0572617	0.0459062	0.0811973
365	0.133553	0.103208	0.0173399	0.0798174	0.0841039	0.163931	0.050162	0.0684014	0.0515038	0.0225319	0.054497	0.0772174	0.0275697	0.0166823	0.0256288	0.0778597	0.0718257	0.0370896	0.0171852	0.0278126	0.0263102	0.0480644	0.028187	0.0225316	0.0184326	0.0404277	0.0500515	0.0691015	0.0378118	0.042627	0.0524745	0.0621557	0.0502559	0.0630082	0.0683845	0.0442005	0.0229477	0.0289361	0.0599005
370	0.0495365	0.0854992	0.0250608	0.0407617	0.0133224	0.0740831	0.0113133	0.0243406	0.0150531	0.0534801	0.0134255	0.0190839	0.043896	0.0513608	0.0325259	0.00693377	0.0844358	0.0959383	0.024314	0.0153307	0.0280059	0.0438911	0.0517156	0.0726738	0.0396439	0.0671951	0.0373397	0.033143	0.0790692	0.0654438	0.0681966	0.0612531	0.0170739	0.0524292	0.0147443	0.0543675	0.0231385	0.0556325	0.0674991
375	0.0455287	0.0857603	0.052736	0.052932	0.0500073	0.0737058	0.066793	0.0315322	0.0477145	0.0490229	0.056065	0.0123017	0.050652	0.0670102	0.025565	0.0353612	0.0511602	0.0335565	0.0269225	0.0441439	0.019817	0.0412956	0.0583692	0.0374068	0.0556451	0.0680327	0.021777	0.0706558	0.0603934	0.127417	0.0513067	0.100352	0.0620742	0.0610381	0.0315813	0.098568	0.089784	0.0858297	0.0841943
380	0.0383137	0.0739811	0.0197569	0.051166	0.0336397	0.108831	0.0438492	0.0635204	0.0320382	0.0663079	0.0622664	0.0672178	0.0208269	0.0180365	0.0100181	0.0522575	0.059954	0.0744233	0.0177142	0.0230056	0.0477634	0.0226648	0.0689148	0.0115502	0.00949091	0.055789	0.0591581	0.0825112	0.0613528	0.122057	0.0920648	0.0499519	0.0959946	0.0768126	0.0364327	0.0670804	0.0694866	0.0562631	0.0576204
385	0.0788083	0.0368057	0.0597904	0.0143161	0.0352924	0.0147942	0.0394545	0.0464382	0.0674636	0.02327	0.0359729	0.00509219	0.0255031	0.0158593	0.013476	0.0308436	0.0437945	0.0649766	0.0115121	0.0428471	0.0467907	0.00778689	0.0718962	0.00853538	0.0372983	0.0268997	0.0628074	0.0742583	0.0626379	0.0683201	0.0349435	0.0553688	0.0818395	0.121505	0.0826168	0.0921235	0.0503583	0.0287791	0.0757005
390	0.0519884	0.0381205	0.039454	0.0255846	0.0303751	0.0606529	0.0351159	0.0179339	0.0622914	0.0249999	0.0468949	0.037713	0.0219256	0.0339906	0.0279904	0.0278563	0.0748651	0.0144076	0.0208102	0.0278454	0.0375781	0.0336501	0.0210446	0.0444401	0.0404842	0.0400869	0.0128452	0.0416666	0.0358322	0.0502901	0.1286	0.0418635	0.0878432	0.0749472	0.0601402	0.0948513	0.0643608	0.029529	0.0813009
395	0.0677336	0.0752623	0.0293825	0.0369193	0.0364596	0.0594962	0.0879179	0.0153331	0.0169276	0.0311431	0.0291466	0.0208486	0.0133983	0.0304978	0.0351315	0.0120075	0.0910616	0.020469	0.0632668	0.018196	0.0156743	0.0162416	0.0627259	0.0481247	0.03878	0.0518599	0.071264	0.0445959	0.0340824	0.0540258	0.10887	0.0267624	0.0495473	0.0588867	0.056665	0.0523468	0.0542281	0.0402152	0.0713363
400	0.0702578	0.0671164	0.0449475	0.0360213	0.0394548	0.0716765	0.0792376	0.0278195	0.0283805	0.00930914	0.0168094	0.00868046	0.0502751	0.00627763	0.0204337	0.0074272	0.0636496	0.0757746	0.0709797	0.0142098	0.0693314	0.0518965	0.11207	0.0578359	0.0312326	0.0949867	0.127023	0.0817066	0.0456074	0.047845	0.0867146	0.0260924	0.0723559	0.0491321	0.0321269	0.0352187	0.0231254	0.00801176	0.0223149
405	0.0660261	0.0283129	0.0480824	0.0244705	0.0228233	0.0424642	0.0554271	0.0417994	0.00296933	0.0207807	0.0175493	0.0239898	0.0465926	0.0206086	0.0183908	0.0489547	0.0571895	0.0572746	0.0192533	0.0154728	0.0803551	0.0767532	0.143257	0.119155	0.0688489	0.113409	0.066613	0.076255	0.0682216	0.0200345	0.0373183	0.0638975	0.0196036	0.0232164	0.0202003	0.052709	0.0259605	0.0424623	0.0555136
410	0.00982616	0.0457255	0.0266395	0.024155	0.0740309	0.017214	0.0243013	0.0902111	0.0770913	0.0430067	0.0398325	0.075241	0.048891	0.0556955	0.0669871	0.0755493	0.12605	0.0282193	0.0455351	0.0166662	0.0370989	0.0876691	0.100767	0.0709767	0.0726807	0.13636	0.0573849	0.0672546	0.0610137	0.0719601	0.0654016	0.0389774	0.0491913	0.0359044	0.0270465	0.0248754	0.00706204	0.0437933	0.0395877
415	0.085881	0.0508011	0.0476823	0.0317212	0.0972389	0.0692539	0.0126115	0.0590217	0.0826604	0.0615243	0.0413073	0.0904171	0.0615658	0.0705644	0.0672613	0.04374	0.0482381	0.037026	0.0354239	0.0279893	0.0488625	0.0283316	0.0307309	0.0247915	0.0398708	0.0626701	0.0367149	0.113824	0.0274023	0.0240724	0.0267195	0.0838302	0.066231	0.0337802	0.0326608	0.0399601	0.0388397	0.0550553	0.062328
420	0.0798805	0.0756616	0.0294078	0.0781649	0.0584731	0.0833243	0.0963338	0.0526319	0.0164225	0.0391341	0.0259695	0.0364696	0.0425966	0.0349381	0.0398741	0.0707425	0.050203	0.0365057	0.0353318	0.0515753	0.0239631	0.0280323	0.0332887	0.0190411	0.0107191	0.0146555	0.0437215	0.0563859	0.0352654	0.0559871	0.0790499	0.0458557	0.0211652	0.0410057	0.0615703	0.0706381	0.0173056	0.0619093	0.0483171
425	0.0319414	0.0540008	0.03916	0.0386464	0.0757675	0.034507	0.0318271	0.0261221	0.0191677	0.0270228	0.0747307	0.031393	0.010964	0.0219646	0.0401055	0.0716454	0.0327206	0.0228916	0.0200093	0.0663524	0.100352	0.0481729	0.0616153	0.0128754	0.0324474	0.0367175	0.0169023	0.0262462	0.0667961	0.0501835	0.0228088	0.052223	0.05504	0.0191446	0.0289908	0.0150277	0.0291913	0.0666041	0.0234147
430	0.0378875	0.0376464	0.0375522	0.0444071	0.0550669	0.0187142	0.0732847	0.0523888	0.0282764	0.0641635	0.0619659	0.034709	0.0264063	0.0208629	0.0250385	0.0448932	0.0589765	0.0278887	0.0245568	0.0437218	0.0561477	0.0442162	0.0672238	0.044061	0.0331841	0.0801341	0.0342792	0.0426341	0.0506392	0.100141	0.0707854	0.0817745	0.0499503	0.0343417	0.0656864	0.0475777	0.0154755	0.0268026	0.0323074
435	0.0408957	0.11697	0.0217025	0.0129712	0.0493499	0.0259305	0.0272155	0.0749006	0.00912272	0.00929548	0.0148479	0.017425	0.0520332	0.00385963	0.0210517	0.00966122	0.0407033	0.0311371	0.0162995	0.0285394	0.0242446	0.0274878	0.0478583	0.0337246	0.0291007	0.0735661	0.0342651	0.00850699	0.0147623	0.0854821	0.175237	0.0688723	0.0695131	0.0547634	0.0789128	0.0524415	0.0694072	0.0120533	0.0270388
440	0.0728645	0.108813	0.0282362	0.0399092	0.00772645	0.0398729	0.026392	0.0415739	0.0409313	0.0107698	0.0338596	0.0261044	0.0194978	0.0260564	0.00708303	0.0643595	0.0698183	0.0301852	0.0322464	0.0137967	0.0134956	0.0316967	0.0222227	0.0169865	0.0561818	0.0367188	0.0254701	0.0118622	0.0163161	0.0543874	0.0561205	0.0463378	0.0883754	0.0414754	0.057083	0.036365	0.0359741	0.0480928	0.0253568
445	0.0250247	0.0373607	0.0456057	0.0528758	0.0099047	0.0462962	0.0415281	0.0552804	0.0688644	0.0177131	0.0326787	0.0320769	0.00755305	0.0229809	0.0197644	0.0464995	0.0341097	0.00612684	0.055297	0.0185166	0.00906275	0.0351809	0.025409	0.0346681	0.0396631	0.0404468	0.0370873	0.0809718	0.0494062	0.0222514	0.0143494	0.0228161	0.0883839	0.0426824	0.0543559	0.0469675	0.0523766	0.0573832	0.0250818
450	0.0624471	0.0846143	0.0346372	0.0378125	0.0251489	0.0795307	0.0533223	0.0663257	0.00603062	0.0129233	0.0185417	0.0114199	0.0475657	0.00772987	0.0137253	0.0366853	0.0887503	0.0469839	0.0414284	0.0267988	0.041912	0.0643181	0.056184	0.0506493	0.0484127	0.0355035	0.109362	0.170944	0.0472445	0.0285093	0.057551	0.0761999	0.14415	0.08985	0.102755	0.111707	0.0890923	0.0849791	0.0697597
455	0.0935046	0.0460114	0.0243513	0.0479043	0.0185274	0.0367032	0.03643	0.0410029	0.0639206	0.0163434	0.0263804	0.0549868	0.0471525	0.0326753	0.0181894	0.044892	0.0492515	0.0142502	0.0293892	0.0179827	0.0893644	0.0533576	0.0774971	0.106779	0.154344	0.06169	0.0703592	0.028375	0.0286531	0.0790137	0.0523656	0.046453	0.0367911	0.0622319	0.0090676	0.071237	0.0485099	0.0345741	0.0232855
460	0.0476256	0.0374337	0.0650849	0.0267465	0.0199972	0.0308487	0.0495829	0.0506169	0.0106471	0.00854105	0.0167231	0.0226129	0.0307855	0.0447985	0.0172893	0.0267212	0.0284646	0.0438423	0.0504946	0.0610537	0.085661	0.0785778	0.0613737	0.0464849	0.098111	0.0764536	0.0128376	0.0876835	0.0363892	0.0654013	0.0785315	0.0510287	0.0177202	0.00795798	0.0677206	0.0262547	0.0548666	0.0427177	0.0618764
465	0.0497153	0.0136476	0.0243682	0.0030639	0.00978327	0.0474825	0.0173093	0.0551643	0.0472026	0.0296726	0.0135833	0.0672973	0.0160195	0.03088	0.023489	0.0299191	0.0514538	0.00805872	0.0634378	0.0205379	0.0040684	0.0652849	0.0513757	0.0383629	0.0786326	0.0554531	0.0664785	0.0637744	0.015679	0.0667342	0.0214146	0.0315454	0.0253196	0.0505866	0.0554688	0.0218381	0.0820554	0.0165096	0.0126497
470	0.0605063	0.0148105	0.0184714	0.02212	0.0164802	0.0383968	0.0275431	0.0214211	0.0321342	0.0408503	0.0238792	0.0695218	0.0505293	0.0169519	0.0200927	0.110184	0.0830201	0.102277	0.0319963	0.067898	0.036584	0.028375	0.035846	0.0593753	0.065481	0.0768393	0.0674873	0.0583743	0.016532	0.0371391	0.0620346	0.0553072	0.0356279	0.0563696	0.0176765	0.0578856	0.0548793	0.0543411	0.0556651
475	0.0692415	0.0285104	0.0515783	0.0230109	0.033906	0.0394607	0.0109089	0.026109	0.0667498	0.0389644	0.0350408	0.0520858	0.0475455	0.0276968	0.0263469	0.0793783	0.0671948	0.0433812	0.0367267	0.0241995	0.0736087	0.0993745	0.0605017	0.0736489	0.0897382	0.0763589	0.0364783	0.0894745	0.0876473	0.0469083	0.0259199	0.069082	0.0334582	0.0398334	0.0235749	0.0386502	0.0685644	0.105402	0.0731485
480	0.0592396	0.0443272	0.0414633	0.0149924	0.0288354	0.0467127	0.0454391	0.0284248	0.102246	0.048854	0.0793935	0.0730938	0.0543629	0.0538069	0.0467911	0.0547858	0.0647449	0.0430786	0.0418317	0.0116995	0.086322	0.0674642	0.0681678	0.0893754	0.0680601	0.0937454	0.0853643	0.0764892	0.0676348	0.0509366	0.0286094	0.0507358	0.0345712	0.042258	0.00874436	0.0663414	0.0249034	0.061416	0.075956
485	0.128708	0.105003	0.0449646	0.0569397	0.0366844	0.0991931	0.068534	0.0359124	0.0835221	0.0428787	0.0411226	0.0470896	0.0259868	0.0433816	0.0369226	0.0454745	0.0749718	0.022996	0.0557068	0.0297111	0.0480374	0.0142637	0.0482394	0.0352433	0.0463304	0.053572	0.0575638	0.0412846	0.0219466	0.0383094	0.0866826	0.0575388	0.0194706	0.0437433	0.0315324	0.0145104	0.0652353	0.0666373	0.0192502
490	0.10429	0.0992735	0.0463647	0.0529138	0.0728463	0.0853483	0.0204919	0.0678337	0.030475	0.0197172	0.0293263	0.0138561	0.0498627	0.0471707	0.0427468	0.120526	0.102139	0.0760327	0.0744497	0.0711558	0.051357	0.027464	0.0713294	0.0293754	0.069868	0.057333	0.0290375	0.023674	0.0189463	0.0324662	0.0569876	0.0389108	0.0367045	0.065233	0.0624488	0.0743651	0.0553953	0.0526457	0.0272843
495	0.0770674	0.0497889	0.0286608	0.0437525	0.134013	0.0253471	0.0175698	0.101452	0.0540083	0.0374888	0.0750196	0.0211648	0.062322	0.0786422	0.0314396	0.153217	0.149313	0.119399	0.104548	0.0964989	0.0183413	0.0146382	0.049863	0.0327354	0.0314679	0.0265894	0.0483875	0.0549374	0.0093654	0.0444884	0.0729798	0.0380323	0.0890836	0.0374434	0.0259949	0.0212721	0.0336929	0.0232855	0.0276799
500	0.0524581	0.0267896	0.0125367	0.040211	0.0205465	0.00539835	0.0762671	0.025347	0.0729862	0.0360966	0.0845255	0.0458242	0.0525533	0.0703421	0.0443893	0.082314	0.0716054	0.0248988	0.0218465	0.0376675	0.0195626	0.0193754	0.0764735	0.0364825	0.0496462	0.0384765	0.0657389	0.0179374	0.034673	0.0382618	0.0438234	0.0316506	0.070158	0.0410781	0.0623512	0.0373094	0.0680316	0.0251457	0.023508
505	0.0272823	0.0185395	0.0197519	0.0259123	0.0367557	0.052554	0.0289303	0.0103273	0.102073	0.0200223	0.119693	0.091291	0.00728785	0.0946804	0.0513353	0.0522328	0.0609908	0.0394187	0.0574496	0.0212603	0.0394582	0.059364	0.0694346	0.023722	0.0196949	0.0856236	0.068764	0.0584783	0.061278	0.0638671	0.0576046	0.0261796	0.0766744	0.100952	0.0302546	0.0928555	0.0723107	0.0417346	0.0566472

## Sheet: Fig. 3C
	adult F1 progeny number
	genotype male parent							genotype female parent
vial (number)	+ / +	Df(3R)Exel6159/+	Cap-H2[cc3]/+	Cap-H2[cc3] / Df(3R)Exel6159	Cap-H2[cc2] / Cap-H2[cc3]	Cap-H2[cc2] / Df(3R)Exel6159	Cap-H2[cc1] / Df(3R)Exel6159	Cap-H2[cc3]/+	Cap-H2[cc3] / Df(3R)Exel6159
1	120	115	135	0	0	0	1	141	157
2	134	88	161	0	0	0	0	157	138
3	110	44	77	0	0	0	3	159	155
4	77	117	80	0	0	0	26	167	135
5	88	148	50	0	0	0	1	145	162
6	148	63	139	0	0	0	28	157	159
7	138	167	135	0	0	0	1	113	150
8	92	105	189	0	0	0	112	150	154
9	110	191	45	0	0	1	8	150	164
10	103	124	163	0	0	0	3	147	157
mean	112	116.2	117.4	0	0	0.1	18.3	148.6	153.1
std	23.1181	44.9859	50.5617	0	0	0.316228	34.5448	14.653	9.62
mean_normalized	100	103.75	104.821	0	0	0.0892857	16.3393	100	103.028
std_normalized	20.6411	40.166	45.1444	0	0	0.282346	30.8436	9.86072	6.47376

## Sheet: Fig. 3D
anti-Cid dot number
w1118				Cap-D3 mutant			Cap-H2 mutant
cell	S2/3	S4	S5/6	S2/3	S4	S5/6	S2/3	S4	S5/6
1	4	6	7	1	2	1	1	2	3
2	5	7	8	3	1	2	2	3	3
3	4	6	5	1	2	2	2	2	3
4	3	6	7	2	1	1	1	2	3
5	3	6	7	3	2	2	2	1	1
6	4	7	7	1	2	2	2	1	2
7	3	7	7	2	3	1	2	1	2
8	5	7	7	1	1	1	3	3	2
9	4	7	7	2	2	3	3	2	2
10	4	7	6	3	1	3	2	2	1
11	3	4	7	2	3	2	3	2	3
12	5	6	7	2	2	2	3	2	2
13	5	5	5	1	2	2	3	1	1
14	3	5	7	2	2	3	3	1	2
15	3	6	7	1	1	2	3	1	2
16	3	6	7	2	1	3	2	1	3
17	4	6	6	2	3	2	2	2	2
18	4	5	7	2	2	3	2	2	3
19	4	5	8	1	1	2	2		2
20	3	5	6	2	2	2	1		2
21	3	5	7	1	2	2	1		1
22	3	5	7	2	2	2	2		2
23	3	5	7	2	1	2	1		3
24	3	4	6	2	2	2	2		3
25	3	6	7	1	1	1	2		1
26	3	5	6	1	1	1	1		3
27	3	3	6	1	2	1	2		2
28	3	5	6	2	2	2			2
29	3	6	7	2	1	3			1
30	4	3	7	2	1	1			1
31	3	5	7	2	2	2			1
32	2	4	7	2	1	2			1
33	3	5	7	3		1			1
34	3	4	7	1		2			2
35	3	4	6	3		3			1
36	4	4	7	2		2			1
37	2	3	6	3		2			2
38	2	4	7	2		1			1
39	4	3	6	2		2			2
40	3	5	7	2		2
41	2	5	7	2		1
42	2		7	2		1
43	2		7	1		2
44	3		6	2		2
45	3			1		1
46	3			1		1
47	3			1		2
48	2			1		1
49	4			2		3
50	3			1
51	3			1
52	3			3
53				2
54				3
55				2
56				3
57				1
58				2
59				1
60				2

## Sheet: Fig. 4H
+/+			Cap-H2cc1/Df			Cap-H2cc2/Df			Cap-H2cc3/Df			Cap-D3EY00456/Df			Cap-D3EY00456/Df; mnmz3-5578/mnmz3-3298
cyst	cell	centromere segregation pattern	cyst	cell	centromere segregation pattern	cyst	cell	centromere segregation pattern	cyst	cell	centromere segregation pattern	cyst	cell	centromere segregation pattern	cyst	cell	centromere segregation pattern
1	1	4:4	1	1	4:4	1	1	5:3	1	1	5:3	1	1	5:3	1	1	5:3
	2	4:4		2	4:4		2	5:3		2	6:2		2	5:3		2	5:3
	3	4:4		3	4:4		3	6:2		3	5:3		3	4:4		3	1:7
	4	4:4		4	4:4		4	5:3		4	5:3		4	4:4		4	1:7
	5	4:4	2	1	5:3		5	4:4		5	6:2		5	5:3		5	5:3
	6	4:4		2	4:4	2	1	4:4		6	4:4	2	1	3:5		6	5:3
	7	4:4		3	4:4		2	5:3		7	4:4		2	2:6		7	5:3
	8	4:4		4	4:4		3	8:0		8	5:3		3	1:7		8	4:4
	9	4:4		5	5:3					9	6:2		4	5:3		9	5:3
2	1	4:4		6	5:3					10	5:3		5	2:6	2	1	6:2
	2	4:4	3	1	5:3					11	6:2	3	1	8:0		2	5:3
	3	4:4		2	6:2				2	1	5:3		2	7:1		3	8:0
	4	4:4		3	5:3					2	4:4		3	8:0		4	7:1
	5	4:4		4	5:3					3	5:3		4	8:0		5	5:3
	6	4:4		5	6:2					4	6:2		5	8:0		6	5:3
	7	4:4		6	5:3					5	5:3		6	8:0	3	1	5:3
	8	4:4		7	6:2				3	1	7:1		7	7:1		2	5:3
	9	4:4	4	1	5:3					2	5:3		8	5:3		3	8:0
	10	4:4	5	1	5:3					3	5:3		9	5:3		4	8:0
	11	4:4		2	5:3					4	6:2		10	7:1		5	7:1
3	1	4:4		3	4:4				4	1	4:4		11	6:2	4	1	5:3
	2	4:4		4	6:2					2	6:2	4	1	5:3	5	1	7:1
	3	4:4		5	5:3					3	6:2		2	5:3		2	8:0
	4	4:4		6	4:4					4	5:3		3	6:2		3	7:1
	5	4:4		7	4:4					5	5:3		4	5:3	6	1	6:2
	6	4:4		8	4:4					6	5:3		5	4:4		2	5:3
4	1	4:4	6	1	4:4					7	6:2	5	1	5:3		3	5:3
	2	4:4		2	4:4					8	5:3		2	5:3		4	7:1
	3	4:4	7	1	4:4					9	4:4		3	7:1
	4	4:4		2	4:4				5	1	8:0		4	5:3
	5	4:4		3	4:4					2	6:2		5	5:3
	6	4:4		4	5:3					3	8:0		6	5:3
	7	4:4		5	4:4					4	8:0		7	6:2
	8	4:4		6	4:4					5	8:0		8	6:2
	9	4:4		7	5:3					6	8:0		9	6:2
5	1	4:4		8	6:2					7	5:3		10	5:3
	2	4:4		9	5:3					8	8:0		11	5:3
	3	4:4	8	1	4:4					9	8:0	6	1	8:0
	4	4:4		2	4:4				6	1	5:3		2	5:3
	5	4:4		3	6:2					2	6:2		3	6:2
	6	4:4		4	5:3					3	5:3		4	5:3
	7	4:4		5	4:4					4	5:3		5	8:0
	8	4:4		6	4:4					5	5:3		6	8:0
	9	4:4		7	4:4					6	4:4		7	5:3
	10	4:4		8	4:4					7	4:4		8	5:3
	11	4:4								8	5:3		9	6:2
	12	4:4							7	1	4:4
	13	4:4								2	5:3
										3	5:3
										4	4:4
										5	5:3
										6	6:2
										7	4:4
									8	1	5:3
									9	1	5:3
										2	6:2
										3	6:2
										4	5:3
										5	5:3
										6	7:1
										7	5:3
									10	1	4:4
										2	7:1

[truncated: 8 more sheets: Fig. 5C, Fig. 6B, Fig. 6D, Fig. 7A, Fig. 7B, Fig. 7C , Fig. 8C , S2 Fig.]
